# Supplementary material for: (4R,5R,10S)-N-(4-Bromo­phen­yl)dehydro­abietamide
Source: Acta Crystallogr Sect E Struct Rep Online. 2009 Nov 28;65(Pt 12):o3270. doi: 10.1107/S1600536809049575 (PMC2972169; doi:10.1107/S1600536809049575)
Supplement: Supplementary file 1 [file e-65-o3270-sup1.cif]

##############################################################################
###                                                                        ###
###        Electronic paper (Acta Crystallographica Section E)             ###
###                                                                        ###
##############################################################################
#                                                                            #
# This CIF contains the data in a paper accepted for publication in Acta     #
# Crystallographica Section E. It conforms to the requirements of Notes      #
# for Authors for Section E, and has been peer reviewed under the auspices   #
# of the IUCr Commission on Journals.                                        #
#                                                                            #
# Full details of the Crystallographic Information File format               #
# are given in the paper "The Crystallographic Information File (CIF):       #
# a New Standard Archive File for Crystallography" by S. R. Hall, F. H.      #
# Allen and I. D. Brown [Acta Cryst. (1991), A47, 655-685].                  #
#                                                                            #
# The current version of the core CIF dictionary is obtainable from          #
# ftp://ftp.iucr.org/pub/cif_core.dic. The current version number is 2.4.    #
#                                                                            #
# Software is freely available for graphical display of the structure(s) in  #
# this CIF.  For information consult the CIF home page http://www.iucr.org/  #
# cif/home.html                                                              #
#                                                                            #
# This file may be used for bona fide research purposes within the           #
# scientific community so long as proper attribution is given to the journal # 
# article from which it was obtained.                                        #
#                                                                            #
##############################################################################
                                             
data_I
_audit_creation_method     SHELXL-97
_chemical_name_systematic
;
(4<i>R</i>,5<i>R</i>,10<i>S</i>)<i>-N</i>-(4-Bromophenyl)dehydroabietamide
;
_chemical_name_common     ?
_chemical_formula_moiety     'C26 H32 Br N O'
_chemical_formula_sum     'C26 H32 Br N O'
_chemical_formula_iupac     'C26 H32 Br N O'
_chemical_formula_weight     454.44
_chemical_melting_point     ?
_symmetry_cell_setting     Orthorhombic
_symmetry_space_group_name_H-M     'P 21 21 21'
loop_
    _symmetry_equiv_pos_as_xyz
    'x, y, z'
    '-x+1/2, -y, z+1/2'
    '-x, y+1/2, -z+1/2'
    'x+1/2, -y+1/2, -z'
_cell_length_a     5.9640(12)
_cell_length_b     11.750(2)
_cell_length_c     32.758(7)
_cell_angle_alpha     90.00
_cell_angle_beta     90.00
_cell_angle_gamma     90.00
_cell_volume     2295.6(8)
_cell_formula_units_Z     4
_cell_measurement_reflns_used     25
_cell_measurement_theta_min     10
_cell_measurement_theta_max     13
_cell_measurement_temperature     293(2)
_exptl_crystal_description     Block
_exptl_crystal_colour     colourless
_exptl_crystal_size_max     0.20
_exptl_crystal_size_mid     0.10
_exptl_crystal_size_min     0.10
_exptl_crystal_density_diffrn     1.315
_exptl_crystal_density_meas     ?
_exptl_crystal_density_method     'not measured'
_exptl_crystal_F_000     952
_exptl_absorpt_coefficient_mu     1.807
_exptl_absorpt_correction_type     psi-scan
_exptl_absorpt_process_details     '(North <i>et al.</i>,  1968)'
_exptl_absorpt_correction_T_min     0.7139
_exptl_absorpt_correction_T_max     0.8400
_exptl_special_details
;
;
_diffrn_ambient_temperature     293(2)
_diffrn_radiation_type     MoK\a
_diffrn_radiation_wavelength     0.71073
_diffrn_radiation_source     'fine-focus sealed tube'
_diffrn_radiation_monochromator     graphite
_diffrn_measurement_device_type     'Enraf--Nonius CAD-4'
_diffrn_measurement_method     \w/2\q
_diffrn_detector_area_resol_mean     ?
_diffrn_reflns_number     4770
_diffrn_reflns_av_R_equivalents     0.0628
_diffrn_reflns_av_sigmaI/netI     0.1092
_diffrn_reflns_theta_min     1.24
_diffrn_reflns_theta_max     25.32
_diffrn_reflns_theta_full     25.32
_diffrn_measured_fraction_theta_max     0.994
_diffrn_measured_fraction_theta_full     0.994
_diffrn_reflns_limit_h_min     0
_diffrn_reflns_limit_h_max     7
_diffrn_reflns_limit_k_min     0
_diffrn_reflns_limit_k_max     14
_diffrn_reflns_limit_l_min     -39
_diffrn_reflns_limit_l_max     39
_diffrn_standards_number     3
_diffrn_standards_interval_count     200
_diffrn_standards_interval_time     120
_diffrn_standards_decay_%     1
_refine_special_details
;
Refinement of <i>F</i>^2^ against ALL reflections. The weighted <i>R</i>-factor
<i>wR</i> and goodness of fit <i>S</i> are based on <i>F</i>^2^, conventional
<i>R</i>-factors <i>R</i> are based on <i>F</i>, with <i>F</i> set to zero for
negative <i>F</i>^2^. The threshold expression of <i>F</i>^2^ >
\s(<i>F</i>^2^) is used only for calculating <i>R</i>-factors(gt) <i>etc</i>.
and is not relevant to the choice of reflections for refinement.
<i>R</i>-factors based on <i>F</i>^2^ are statistically about twice as large
as those based on <i>F</i>, and <i>R</i>- factors based on ALL data will be
even larger.
;
_reflns_number_total     4143
_reflns_number_gt     1931
_reflns_threshold_expression     I>2sigma(I)
_refine_ls_structure_factor_coef     Fsqd
_refine_ls_matrix_type     full
_refine_ls_R_factor_all     0.1436
_refine_ls_R_factor_gt     0.0648
_refine_ls_wR_factor_gt     0.1097
_refine_ls_wR_factor_ref     0.1334
_refine_ls_goodness_of_fit_ref     1.001
_refine_ls_restrained_S_all     1.001
_refine_ls_number_reflns     4143
_refine_ls_number_parameters     257
_refine_ls_number_restraints     0
_refine_ls_hydrogen_treatment     constr
_refine_ls_weighting_scheme     calc
_refine_ls_weighting_details
         'calc w=1/[\s^2^(Fo^2^)+(0.0480P)^2^+0.0000P] where P=(Fo^2^+2Fc^2^)/3'
_atom_sites_solution_hydrogens     geom
_atom_sites_solution_primary     direct
_atom_sites_solution_secondary     difmap
_refine_ls_shift/su_max     0.000
_refine_ls_shift/su_mean     0.000
_refine_diff_density_max     0.320
_refine_diff_density_min     -0.344
_refine_ls_extinction_method     none
_refine_ls_extinction_coef     ?
_refine_ls_abs_structure_details     'Flack (1983), 1699 Friedel pairs'
_refine_ls_abs_structure_Flack     -0.003(16)
loop_
    _atom_type_symbol
    _atom_type_description
    _atom_type_scat_dispersion_real
    _atom_type_scat_dispersion_imag
    _atom_type_scat_source
    'C' 'C' 0.0033 0.0016
                         'International Tables Vol C Tables 4.2.6.8 and 6.1.1.4'
    'H' 'H' 0.0000 0.0000
                         'International Tables Vol C Tables 4.2.6.8 and 6.1.1.4'
    'N' 'N' 0.0061 0.0033
                         'International Tables Vol C Tables 4.2.6.8 and 6.1.1.4'
    'O' 'O' 0.0106 0.0060
                         'International Tables Vol C Tables 4.2.6.8 and 6.1.1.4'
    'Br' 'Br' -0.2901 2.4595
                         'International Tables Vol C Tables 4.2.6.8 and 6.1.1.4'
_computing_data_collection     'CAD-4 EXPRESS (Enraf--Nonius, 1989)'
_computing_cell_refinement     'CAD-4 EXPRESS (Enraf--Nonius, 1989)'
_computing_data_reduction     'XCAD4 (Harms & Wocadlo,1995)'
_computing_structure_solution     'SHELXS97 (Sheldrick, 2008)'
_computing_structure_refinement     'SHELXL97 (Sheldrick, 2008)'
_computing_molecular_graphics     'SHELXTL (Sheldrick, 2008)'
_computing_publication_material     'SHELXL97 (Sheldrick, 2008)'
loop_
    _atom_site_type_symbol
    _atom_site_label
    _atom_site_fract_x
    _atom_site_fract_y
    _atom_site_fract_z
    _atom_site_U_iso_or_equiv
    _atom_site_adp_type
    _atom_site_calc_flag
    _atom_site_refinement_flags
    _atom_site_occupancy
    _atom_site_disorder_assembly
    _atom_site_disorder_group
    Br Br 0.81958(18) 0.68193(7) 0.09535(2) 0.0947(4) Uani d . 1 . .
    N N 0.8080(10) 1.0580(5) -0.03060(15) 0.0532(14) Uani d . 1 . .
    H H0A 0.9407 1.0744 -0.0390 0.064 Uiso calc R 1 . .
    O O 0.4404(8) 1.1045(4) -0.03859(15) 0.0639(14) Uani d . 1 . .
    C C1 -0.1942(15) 1.1802(8) -0.2890(2) 0.109 Uani d . 1 . .
    H H1A -0.2768 1.1527 -0.3121 0.164 Uiso calc R 1 . .
    H H1B -0.1996 1.2618 -0.2885 0.164 Uiso calc R 1 . .
    H H1C -0.2592 1.1506 -0.2644 0.164 Uiso calc R 1 . .
    C C2 0.1482(15) 1.1731(9) -0.3320(2) 0.122(4) Uani d . 1 . .
    H H2A 0.0551 1.1471 -0.3540 0.183 Uiso calc R 1 . .
    H H2B 0.2929 1.1377 -0.3339 0.183 Uiso calc R 1 . .
    H H2C 0.1650 1.2542 -0.3337 0.183 Uiso calc R 1 . .
    C C3 0.0417(14) 1.1424(8) -0.2921(2) 0.094(3) Uani d . 1 . .
    H H3A 0.0389 1.0591 -0.2910 0.112 Uiso calc R 1 . .
    C C4 0.1823(13) 1.1816(8) -0.2558(2) 0.069(2) Uani d . 1 . .
    C C5 0.2310(12) 1.2951(8) -0.2487(2) 0.067(2) Uani d . 1 . .
    H H5A 0.1777 1.3507 -0.2665 0.081 Uiso calc R 1 . .
    C C6 0.3610(11) 1.3266(6) -0.21477(18) 0.0565(18) Uani d . 1 . .
    H H6A 0.3951 1.4029 -0.2105 0.068 Uiso calc R 1 . .
    C C7 0.4407(11) 1.2442(6) -0.18691(19) 0.0487(18) Uani d . 1 . .
    C C8 0.3956(12) 1.1298(6) -0.1947(2) 0.055(2) Uani d . 1 . .
    C C9 0.2662(13) 1.1021(7) -0.2288(2) 0.064(2) Uani d . 1 . .
    H H9A 0.2345 1.0258 -0.2335 0.077 Uiso calc R 1 . .
    C C10 0.5908(10) 1.2836(5) -0.15146(18) 0.0399(17) Uani d . 1 . .
    C C11 0.5900(9) 1.1879(5) -0.11856(17) 0.0398(15) Uani d . 1 . .
    H H11A 0.4317 1.1781 -0.1114 0.048 Uiso calc R 1 . .
    C C12 0.6589(13) 1.0742(5) -0.13792(19) 0.0555(19) Uani d . 1 . .
    H H12A 0.7988 1.0831 -0.1527 0.067 Uiso calc R 1 . .
    H H12B 0.6804 1.0172 -0.1169 0.067 Uiso calc R 1 . .
    C C13 0.4725(14) 1.0366(6) -0.1672(2) 0.068(2) Uani d . 1 . .
    H H13A 0.5267 0.9738 -0.1837 0.081 Uiso calc R 1 . .
    H H13B 0.3459 1.0093 -0.1514 0.081 Uiso calc R 1 . .
    C C14 0.4971(11) 1.3919(5) -0.13126(18) 0.0486(18) Uani d . 1 . .
    H H14A 0.5092 1.4546 -0.1504 0.058 Uiso calc R 1 . .
    H H14B 0.3393 1.3806 -0.1254 0.058 Uiso calc R 1 . .
    C C15 0.6185(12) 1.4242(5) -0.09160(19) 0.0575(19) Uani d . 1 . .
    H H15A 0.7739 1.4421 -0.0975 0.069 Uiso calc R 1 . .
    H H15B 0.5491 1.4913 -0.0799 0.069 Uiso calc R 1 . .
    C C16 0.6080(11) 1.3265(6) -0.06107(18) 0.0535(18) Uani d . 1 . .
    H H16A 0.4527 1.3132 -0.0537 0.064 Uiso calc R 1 . .
    H H16B 0.6879 1.3483 -0.0365 0.064 Uiso calc R 1 . .
    C C17 0.7083(11) 1.2159(5) -0.0775(2) 0.0470(18) Uani d . 1 . .
    C C18 0.8244(11) 1.3108(6) -0.17050(17) 0.0611(18) Uani d . 1 . .
    H H18A 0.8041 1.3499 -0.1960 0.092 Uiso calc R 1 . .
    H H18B 0.9045 1.2411 -0.1752 0.092 Uiso calc R 1 . .
    H H18C 0.9083 1.3580 -0.1521 0.092 Uiso calc R 1 . .
    C C19 0.9710(10) 1.2251(6) -0.0809(2) 0.073(3) Uani d . 1 . .
    H H19A 1.0095 1.2840 -0.0999 0.110 Uiso calc R 1 . .
    H H19B 1.0310 1.1538 -0.0902 0.110 Uiso calc R 1 . .
    H H19C 1.0327 1.2429 -0.0546 0.110 Uiso calc R 1 . .
    C C20 0.6416(14) 1.1207(6) -0.04718(19) 0.0519(18) Uani d . 1 . .
    C C21 0.7971(13) 0.9705(5) -0.00191(19) 0.0477(17) Uani d . 1 . .
    C C22 0.9833(12) 0.9004(5) 0.0016(2) 0.0580(19) Uani d . 1 . .
    H H22A 1.1067 0.9120 -0.0153 0.070 Uiso calc R 1 . .
    C C23 0.9861(13) 0.8142(7) 0.0298(2) 0.063(2) Uani d . 1 . .
    H H23A 1.1096 0.7659 0.0311 0.075 Uiso calc R 1 . .
    C C24 0.8111(16) 0.7978(6) 0.05601(19) 0.061(2) Uani d . 1 . .
    C C25 0.6259(13) 0.8674(6) 0.05292(19) 0.060(2) Uani d . 1 . .
    H H25A 0.5046 0.8560 0.0703 0.072 Uiso calc R 1 . .
    C C26 0.6176(12) 0.9541(6) 0.02438(19) 0.058(2) Uani d . 1 . .
    H H26A 0.4924 1.0010 0.0228 0.069 Uiso calc R 1 . .
loop_
    _atom_site_aniso_label
    _atom_site_aniso_U_11
    _atom_site_aniso_U_22
    _atom_site_aniso_U_33
    _atom_site_aniso_U_12
    _atom_site_aniso_U_13
    _atom_site_aniso_U_23
    Br 0.1378(8) 0.0749(5) 0.0715(5) 0.0229(6) -0.0134(6) 0.0208(5)
    N 0.032(3) 0.072(4) 0.055(3) 0.014(4) 0.001(3) 0.012(3)
    O 0.032(3) 0.089(4) 0.070(3) -0.006(3) 0.002(3) 0.028(3)
    C1 0.109 0.109 0.109 0.000 0.000 0.000
    C2 0.093(7) 0.220(11) 0.054(5) 0.027(10) -0.007(6) -0.031(7)
    C3 0.084(7) 0.140(9) 0.057(5) 0.005(6) -0.012(5) -0.021(5)
    C4 0.059(5) 0.100(6) 0.048(4) 0.005(7) 0.013(4) -0.013(5)
    C5 0.048(5) 0.102(7) 0.051(4) 0.010(5) -0.004(4) 0.019(5)
    C6 0.047(5) 0.073(5) 0.049(4) -0.007(5) 0.005(4) 0.010(4)
    C7 0.034(4) 0.071(5) 0.041(4) -0.004(4) 0.008(4) 0.010(4)
    C8 0.052(5) 0.063(5) 0.050(4) -0.003(4) -0.006(4) -0.009(4)
    C9 0.062(6) 0.078(5) 0.053(4) -0.007(4) 0.001(4) -0.007(4)
    C10 0.027(4) 0.054(4) 0.039(4) -0.001(3) 0.004(3) 0.001(3)
    C11 0.019(3) 0.055(4) 0.045(3) -0.010(4) 0.000(3) 0.004(4)
    C12 0.060(5) 0.049(4) 0.058(4) 0.001(5) 0.003(5) 0.012(3)
    C13 0.092(6) 0.053(5) 0.058(5) 0.009(5) -0.011(5) 0.005(4)
    C14 0.046(4) 0.051(4) 0.050(4) -0.004(4) 0.006(4) 0.007(3)
    C15 0.066(5) 0.053(4) 0.053(4) -0.003(4) -0.003(5) -0.003(4)
    C16 0.045(5) 0.064(4) 0.052(4) -0.008(4) 0.000(3) -0.007(4)
    C17 0.027(4) 0.057(4) 0.057(4) -0.004(4) 0.001(4) 0.012(3)
    C18 0.042(4) 0.082(5) 0.059(4) -0.003(5) 0.015(4) 0.021(4)
    C19 0.028(4) 0.113(7) 0.079(6) -0.012(5) -0.011(4) 0.018(5)
    C20 0.050(5) 0.060(4) 0.046(4) -0.005(5) -0.003(4) -0.004(3)
    C21 0.047(4) 0.051(4) 0.045(4) 0.011(4) -0.015(4) -0.006(3)
    C22 0.052(5) 0.057(5) 0.066(5) 0.009(4) -0.010(4) 0.003(4)
    C23 0.065(6) 0.058(5) 0.064(5) 0.017(5) -0.015(4) -0.006(5)
    C24 0.071(5) 0.058(5) 0.054(4) 0.014(5) -0.005(5) -0.009(4)
    C25 0.068(6) 0.064(5) 0.047(4) -0.005(5) 0.005(4) 0.005(4)
    C26 0.051(5) 0.065(5) 0.057(5) 0.013(4) 0.006(4) 0.006(4)
_geom_special_details
;
All e.s.d.'s (except the e.s.d. in the dihedral angle between two l.s. planes)
are estimated using the full covariance matrix. The cell e.s.d.'s are taken
into account individually in the estimation of e.s.d.'s in distances, angles
and torsion angles; correlations between e.s.d.'s in cell parameters are only
used when they are defined by crystal symmetry. An approximate (isotropic)
treatment of cell e.s.d.'s is used for estimating e.s.d.'s involving l.s.
planes.
;
loop_
    _geom_bond_atom_site_label_1
    _geom_bond_atom_site_label_2
    _geom_bond_site_symmetry_2
    _geom_bond_distance
    _geom_bond_publ_flag
    Br C24 . 1.876(7) ?
    N C20 . 1.350(8) ?
    N C21 . 1.394(7) ?
    N H0A . 0.8600 ?
    O C20 . 1.247(7) ?
    C1 C3 . 1.478(11) ?
    C1 H1A . 0.9600 ?
    C1 H1B . 0.9600 ?
    C1 H1C . 0.9600 ?
    C2 C3 . 1.498(10) ?
    C2 H2A . 0.9600 ?
    C2 H2B . 0.9600 ?
    C2 H2C . 0.9600 ?
    C3 C4 . 1.525(10) ?
    C3 H3A . 0.9800 ?
    C4 C9 . 1.382(10) ?
    C4 C5 . 1.385(10) ?
    C5 C6 . 1.406(9) ?
    C5 H5A . 0.9300 ?
    C6 C7 . 1.413(8) ?
    C6 H6A . 0.9300 ?
    C7 C8 . 1.394(8) ?
    C7 C10 . 1.538(9) ?
    C8 C9 . 1.396(8) ?
    C8 C13 . 1.489(9) ?
    C9 H9A . 0.9300 ?
    C10 C14 . 1.540(8) ?
    C10 C11 . 1.557(8) ?
    C10 C18 . 1.559(8) ?
    C11 C12 . 1.535(8) ?
    C11 C17 . 1.555(8) ?
    C11 H11A . 0.9800 ?
    C12 C13 . 1.534(9) ?
    C12 H12A . 0.9700 ?
    C12 H12B . 0.9700 ?
    C13 H13A . 0.9700 ?
    C13 H13B . 0.9700 ?
    C14 C15 . 1.535(8) ?
    C14 H14A . 0.9700 ?
    C14 H14B . 0.9700 ?
    C15 C16 . 1.524(8) ?
    C15 H15A . 0.9700 ?
    C15 H15B . 0.9700 ?
    C16 C17 . 1.528(9) ?
    C16 H16A . 0.9700 ?
    C16 H16B . 0.9700 ?
    C17 C20 . 1.548(8) ?
    C17 C19 . 1.574(8) ?
    C18 H18A . 0.9600 ?
    C18 H18B . 0.9600 ?
    C18 H18C . 0.9600 ?
    C19 H19A . 0.9600 ?
    C19 H19B . 0.9600 ?
    C19 H19C . 0.9600 ?
    C21 C22 . 1.387(8) ?
    C21 C26 . 1.388(8) ?
    C22 C23 . 1.372(9) ?
    C22 H22A . 0.9300 ?
    C23 C24 . 1.365(9) ?
    C23 H23A . 0.9300 ?
    C24 C25 . 1.378(9) ?
    C25 C26 . 1.383(8) ?
    C25 H25A . 0.9300 ?
    C26 H26A . 0.9300 ?
loop_
    _geom_angle_atom_site_label_1
    _geom_angle_atom_site_label_2
    _geom_angle_atom_site_label_3
    _geom_angle_site_symmetry_1
    _geom_angle_site_symmetry_3
    _geom_angle
    _geom_angle_publ_flag
    C20 N C21 . . 129.7(6) ?
    C20 N H0A . . 115.1 ?
    C21 N H0A . . 115.1 ?
    C3 C1 H1A . . 109.5 ?
    C3 C1 H1B . . 109.5 ?
    H1A C1 H1B . . 109.5 ?
    C3 C1 H1C . . 109.5 ?
    H1A C1 H1C . . 109.5 ?
    H1B C1 H1C . . 109.5 ?
    C3 C2 H2A . . 109.5 ?
    C3 C2 H2B . . 109.5 ?
    H2A C2 H2B . . 109.5 ?
    C3 C2 H2C . . 109.5 ?
    H2A C2 H2C . . 109.5 ?
    H2B C2 H2C . . 109.5 ?
    C1 C3 C2 . . 113.0(8) ?
    C1 C3 C4 . . 112.3(7) ?
    C2 C3 C4 . . 112.0(7) ?
    C1 C3 H3A . . 106.3 ?
    C2 C3 H3A . . 106.3 ?
    C4 C3 H3A . . 106.3 ?
    C9 C4 C5 . . 117.9(7) ?
    C9 C4 C3 . . 119.7(8) ?
    C5 C4 C3 . . 122.5(8) ?
    C4 C5 C6 . . 120.1(7) ?
    C4 C5 H5A . . 119.9 ?
    C6 C5 H5A . . 119.9 ?
    C5 C6 C7 . . 121.1(7) ?
    C5 C6 H6A . . 119.4 ?
    C7 C6 H6A . . 119.4 ?
    C8 C7 C6 . . 118.6(6) ?
    C8 C7 C10 . . 122.7(6) ?
    C6 C7 C10 . . 118.5(6) ?
    C7 C8 C9 . . 118.5(7) ?
    C7 C8 C13 . . 122.7(6) ?
    C9 C8 C13 . . 118.8(7) ?
    C4 C9 C8 . . 123.8(7) ?
    C4 C9 H9A . . 118.1 ?
    C8 C9 H9A . . 118.1 ?
    C7 C10 C14 . . 111.2(5) ?
    C7 C10 C11 . . 107.7(5) ?
    C14 C10 C11 . . 107.3(5) ?
    C7 C10 C18 . . 106.3(5) ?
    C14 C10 C18 . . 109.0(5) ?
    C11 C10 C18 . . 115.3(5) ?
    C12 C11 C17 . . 114.8(5) ?
    C12 C11 C10 . . 110.0(5) ?
    C17 C11 C10 . . 116.4(5) ?
    C12 C11 H11A . . 104.7 ?
    C17 C11 H11A . . 104.7 ?
    C10 C11 H11A . . 104.7 ?
    C13 C12 C11 . . 108.4(6) ?
    C13 C12 H12A . . 110.0 ?
    C11 C12 H12A . . 110.0 ?
    C13 C12 H12B . . 110.0 ?
    C11 C12 H12B . . 110.0 ?
    H12A C12 H12B . . 108.4 ?
    C8 C13 C12 . . 112.9(6) ?
    C8 C13 H13A . . 109.0 ?
    C12 C13 H13A . . 109.0 ?
    C8 C13 H13B . . 109.0 ?
    C12 C13 H13B . . 109.0 ?
    H13A C13 H13B . . 107.8 ?
    C15 C14 C10 . . 113.4(5) ?
    C15 C14 H14A . . 108.9 ?
    C10 C14 H14A . . 108.9 ?
    C15 C14 H14B . . 108.9 ?
    C10 C14 H14B . . 108.9 ?
    H14A C14 H14B . . 107.7 ?
    C16 C15 C14 . . 110.5(5) ?
    C16 C15 H15A . . 109.6 ?
    C14 C15 H15A . . 109.6 ?
    C16 C15 H15B . . 109.6 ?
    C14 C15 H15B . . 109.6 ?
    H15A C15 H15B . . 108.1 ?
    C15 C16 C17 . . 113.1(5) ?
    C15 C16 H16A . . 108.9 ?
    C17 C16 H16A . . 108.9 ?
    C15 C16 H16B . . 108.9 ?
    C17 C16 H16B . . 108.9 ?
    H16A C16 H16B . . 107.8 ?
    C16 C17 C20 . . 106.7(5) ?
    C16 C17 C11 . . 107.9(5) ?
    C20 C17 C11 . . 106.6(5) ?
    C16 C17 C19 . . 110.9(6) ?
    C20 C17 C19 . . 110.5(6) ?
    C11 C17 C19 . . 113.9(5) ?
    C10 C18 H18A . . 109.5 ?
    C10 C18 H18B . . 109.5 ?
    H18A C18 H18B . . 109.5 ?
    C10 C18 H18C . . 109.5 ?
    H18A C18 H18C . . 109.5 ?
    H18B C18 H18C . . 109.5 ?
    C17 C19 H19A . . 109.5 ?
    C17 C19 H19B . . 109.5 ?
    H19A C19 H19B . . 109.5 ?
    C17 C19 H19C . . 109.5 ?
    H19A C19 H19C . . 109.5 ?
    H19B C19 H19C . . 109.5 ?
    O C20 N . . 122.2(7) ?
    O C20 C17 . . 120.1(7) ?
    N C20 C17 . . 117.6(7) ?
    C22 C21 C26 . . 118.9(6) ?
    C22 C21 N . . 117.1(7) ?
    C26 C21 N . . 123.9(7) ?
    C23 C22 C21 . . 120.2(7) ?
    C23 C22 H22A . . 119.9 ?
    C21 C22 H22A . . 119.9 ?
    C24 C23 C22 . . 121.2(7) ?
    C24 C23 H23A . . 119.4 ?
    C22 C23 H23A . . 119.4 ?
    C23 C24 C25 . . 118.9(6) ?
    C23 C24 Br . . 120.9(6) ?
    C25 C24 Br . . 120.2(6) ?
    C24 C25 C26 . . 121.0(7) ?
    C24 C25 H25A . . 119.5 ?
    C26 C25 H25A . . 119.5 ?
    C25 C26 C21 . . 119.7(7) ?
    C25 C26 H26A . . 120.2 ?
    C21 C26 H26A . . 120.2 ?
loop_
    _geom_torsion_atom_site_label_1
    _geom_torsion_atom_site_label_2
    _geom_torsion_atom_site_label_3
    _geom_torsion_atom_site_label_4
    _geom_torsion_site_symmetry_1
    _geom_torsion_site_symmetry_2
    _geom_torsion_site_symmetry_3
    _geom_torsion_site_symmetry_4
    _geom_torsion
    _geom_torsion_publ_flag
    C1 C3 C4 C9 . . . . 113.1(9) ?
    C2 C3 C4 C9 . . . . -118.5(9) ?
    C1 C3 C4 C5 . . . . -67.0(11) ?
    C2 C3 C4 C5 . . . . 61.4(11) ?
    C9 C4 C5 C6 . . . . -0.3(11) ?
    C3 C4 C5 C6 . . . . 179.8(7) ?
    C4 C5 C6 C7 . . . . -1.2(10) ?
    C5 C6 C7 C8 . . . . 2.6(10) ?
    C5 C6 C7 C10 . . . . 177.3(6) ?
    C6 C7 C8 C9 . . . . -2.5(10) ?
    C10 C7 C8 C9 . . . . -176.9(6) ?
    C6 C7 C8 C13 . . . . 179.9(6) ?
    C10 C7 C8 C13 . . . . 5.4(11) ?
    C5 C4 C9 C8 . . . . 0.4(11) ?
    C3 C4 C9 C8 . . . . -179.7(7) ?
    C7 C8 C9 C4 . . . . 1.0(11) ?
    C13 C8 C9 C4 . . . . 178.8(7) ?
    C8 C7 C10 C14 . . . . -141.0(6) ?
    C6 C7 C10 C14 . . . . 44.5(7) ?
    C8 C7 C10 C11 . . . . -23.7(8) ?
    C6 C7 C10 C11 . . . . 161.9(5) ?
    C8 C7 C10 C18 . . . . 100.4(7) ?
    C6 C7 C10 C18 . . . . -74.0(8) ?
    C7 C10 C11 C12 . . . . 54.4(7) ?
    C14 C10 C11 C12 . . . . 174.2(5) ?
    C18 C10 C11 C12 . . . . -64.0(7) ?
    C7 C10 C11 C17 . . . . -172.8(5) ?
    C14 C10 C11 C17 . . . . -53.0(7) ?
    C18 C10 C11 C17 . . . . 68.8(7) ?
    C17 C11 C12 C13 . . . . 158.1(5) ?
    C10 C11 C12 C13 . . . . -68.2(6) ?
    C7 C8 C13 C12 . . . . -17.0(10) ?
    C9 C8 C13 C12 . . . . 165.4(6) ?
    C11 C12 C13 C8 . . . . 47.0(7) ?
    C7 C10 C14 C15 . . . . 170.8(5) ?
    C11 C10 C14 C15 . . . . 53.2(6) ?
    C18 C10 C14 C15 . . . . -72.3(6) ?
    C10 C14 C15 C16 . . . . -57.3(7) ?
    C14 C15 C16 C17 . . . . 57.7(7) ?
    C15 C16 C17 C20 . . . . -168.5(6) ?
    C15 C16 C17 C11 . . . . -54.3(7) ?
    C15 C16 C17 C19 . . . . 71.0(7) ?
    C12 C11 C17 C16 . . . . -175.8(5) ?
    C10 C11 C17 C16 . . . . 53.7(7) ?
    C12 C11 C17 C20 . . . . -61.5(7) ?
    C10 C11 C17 C20 . . . . 168.0(5) ?
    C12 C11 C17 C19 . . . . 60.7(7) ?
    C10 C11 C17 C19 . . . . -69.9(7) ?
    C21 N C20 O . . . . -1.7(11) ?
    C21 N C20 C17 . . . . 177.8(6) ?
    C16 C17 C20 O . . . . 55.3(8) ?
    C11 C17 C20 O . . . . -59.8(8) ?
    C19 C17 C20 O . . . . 176.0(6) ?
    C16 C17 C20 N . . . . -124.2(6) ?
    C11 C17 C20 N . . . . 120.7(6) ?
    C19 C17 C20 N . . . . -3.5(8) ?
    C20 N C21 C22 . . . . 162.9(6) ?
    C20 N C21 C26 . . . . -20.7(10) ?
    C26 C21 C22 C23 . . . . 1.9(10) ?
    N C21 C22 C23 . . . . 178.6(6) ?
    C21 C22 C23 C24 . . . . -2.5(11) ?
    C22 C23 C24 C25 . . . . 2.1(11) ?
    C22 C23 C24 Br . . . . -178.5(5) ?
    C23 C24 C25 C26 . . . . -1.3(11) ?
    Br C24 C25 C26 . . . . 179.3(5) ?
    C24 C25 C26 C21 . . . . 0.8(10) ?
    C22 C21 C26 C25 . . . . -1.1(10) ?
    N C21 C26 C25 . . . . -177.5(6) ?
data_global
_journal_date_recd_electronic     2009-10-27
_journal_date_accepted     2009-11-19
_journal_name_full     'Acta Crystallographica, Section E'
_journal_year     2009
_journal_volume     65
_journal_issue     12
_journal_page_first     o3270
_journal_page_last     o3270
_journal_paper_category     QO
_journal_coeditor_code     NG2678
_publ_contact_author_name     'Wen Gu'
_publ_contact_author_address
;
College of Chemical Engineering,
Nanjing Forestry University,
Nanjing 210037,
P R China
;
_publ_contact_author_email     njguwen@163.com
_publ_contact_author_fax     ?
_publ_contact_author_phone     '086 25 85428369'
_publ_section_title
;
(4<i>R</i>,5<i>R</i>,10<i>S</i>)<i>-N</i>-(4-Bromophenyl)dehydroabietamide
;
loop_
    _publ_author_name
    _publ_author_footnote
    _publ_author_address
    'Gu, Wen' .
;
College of Chemical Engineering
Nanjing Forestry University
Nanjing 210037
People's Republic of China
;
    'Wang, Shifa' .
;
College of Chemical Engineering
Nanjing Forestry University
Nanjing 210037
People's Republic of China
;
