# Supplementary material for: (4R,5R,10S)-N-(4-Bromo­phen­yl)dehydro­abietamide
Source: Acta Crystallogr Sect E Struct Rep Online. 2009 Nov 28;65(Pt 12):o3270. doi: 10.1107/S1600536809049575 (PMC2972169; doi:10.1107/S1600536809049575)
Supplement: Supplementary file 2 [file e-65-o3270-Isup2.hkl]

# 
# h,k,l, Fc-squared, Fo-squared, sigma(Fo-squared) and status flag 
# 
data_I
_shelx_title ' G in P2(1)2(1)2(1)' 
_shelx_refln_list_code          4 
_shelx_F_calc_maximum      232.08 
_exptl_crystal_F_000       952.00 
_reflns_d_resolution_high  0.8308 
 
loop_ 
 _symmetry_equiv_pos_as_xyz 
 'x, y, z' 
 '-x+1/2, -y, z+1/2' 
 '-x, y+1/2, -z+1/2' 
 'x+1/2, -y+1/2, -z' 
 
_cell_length_a     5.9640 
_cell_length_b    11.7500 
_cell_length_c    32.7580 
_cell_angle_alpha  90.000 
_cell_angle_beta   90.000 
_cell_angle_gamma  90.000 
 
_shelx_F_squared_multiplier     1.000 
 
loop_ 
 _refln_index_h 
 _refln_index_k 
 _refln_index_l 
 _refln_F_squared_calc 
 _refln_F_squared_meas 
 _refln_F_squared_sigma 
 _refln_observed_status 
   2   0   0     1438.86     1470.25     32.29 o 
   4   0   0      163.46      254.11     39.53 o 
   6   0   0       35.67       91.87     53.47 o 
   1   1   0       26.97       30.45     11.17 o 
   2   1   0     5494.36     5268.77     56.48 o 
   3   1   0      262.68      277.54     28.77 o 
   4   1   0     1315.74     1171.98     50.86 o 
   5   1   0      147.38      130.75     48.06 o 
   6   1   0        1.13        1.33     47.90 o 
   7   1   0        4.54        7.74     35.29 o 
   0   2   0    32779.47    30520.45    403.38 o 
   1   2   0     1818.71     1779.10     29.89 o 
   2   2   0     1010.08     1017.44     32.19 o 
   3   2   0     1883.26     1939.69     49.42 o 
   4   2   0       61.14      106.20     35.93 o 
   5   2   0       12.19       47.07     47.07 o 
   6   2   0       13.73       47.00     47.00 o 
   7   2   0       40.79       13.64     33.99 o 
   1   3   0     9663.45    10480.77     75.88 o 
   2   3   0     1966.85     2092.47     45.37 o 
   3   3   0       10.48        5.46     31.73 o 
   4   3   0       64.51      133.79     41.79 o 
   5   3   0       66.83       93.60     46.25 o 
   6   3   0       12.20       31.41     44.49 o 
   0   4   0     4198.64     4131.01     52.57 o 
   1   4   0     2414.18     2186.90     44.43 o 
   2   4   0       29.35       19.62     26.22 o 
   3   4   0     1146.47     1032.86     47.12 o 
   4   4   0       66.80      161.85     41.73 o 
   5   4   0       16.37       76.93     46.98 o 
   6   4   0       11.44       12.49     45.15 o 
   1   5   0     1092.17     1067.51     39.99 o 
   2   5   0      522.72      537.98     38.01 o 
   3   5   0       21.07      113.75     36.33 o 
   4   5   0        3.16       13.02     44.53 o 
   5   5   0      432.57      381.69     55.20 o 
   6   5   0       30.68       18.46     44.61 o 
   0   6   0     3259.90     3014.99     61.69 o 
   1   6   0      470.00      424.73     38.24 o 
   2   6   0     1824.19     1640.80     56.92 o 
   3   6   0      464.45      389.45     48.33 o 
   4   6   0       90.17      137.26     49.68 o 
   5   6   0      141.99       54.60     50.42 o 
   6   6   0        7.31       43.93     43.93 o 
   1   7   0      106.73      136.03     36.85 o 
   2   7   0     1617.47     1732.54     61.94 o 
   3   7   0      144.99       26.48     46.82 o 
   4   7   0       10.44       65.62     46.86 o 
   5   7   0       70.34       70.23     50.21 o 
   6   7   0       36.47       27.36     36.51 o 
   0   8   0     4230.89     4317.46     84.17 o 
   1   8   0       72.82       91.26     41.81 o 
   2   8   0     1157.48     1027.24     61.04 o 
   3   8   0      216.01      129.36     51.05 o 
   4   8   0       60.67       21.53     51.26 o 
   5   8   0       34.70       15.66     46.56 o 
   1   9   0      311.05      332.09     52.88 o 
   2   9   0     1136.21      973.73     64.68 o 
   3   9   0      126.86       62.29     49.60 o 
   4   9   0        0.88       15.43     49.16 o 
   5   9   0        0.54        4.66     41.27 o 
   0  10   0      579.45      493.35     57.53 o 
   1  10   0      135.76      170.34     50.03 o 
   2  10   0        0.69       13.18     48.89 o 
   3  10   0      470.46      357.44     55.41 o 
   4  10   0        3.43       44.97     44.97 o 
   5  10   0       20.81        5.78     33.43 o 
   1  11   0      571.40      604.13     60.74 o 
   2  11   0       36.78       32.85     46.77 o 
   3  11   0       69.80       67.85     45.81 o 
   4  11   0        5.70       15.52     38.11 o 
   0  12   0        2.91       31.22     49.57 o 
   1  12   0        4.62       47.51     48.13 o 
   2  12   0        9.12       16.92     45.53 o 
   3  12   0       50.69       15.89     40.95 o 
   1  13   0        6.90       14.48     41.14 o 
   2  13   0       12.67       11.88     37.71 o 
   0  14   0      150.78      150.22     34.69 o 
   1   0   1     9791.06     9041.17    109.64 o 
   2   0   1     1539.78     1374.49     78.94 o 
   3   0   1      244.59      242.37     20.81 o 
   4   0   1      400.45      386.87     30.55 o 
   5   0   1      181.54      154.29     36.89 o 
   6   0   1      722.04      581.35     41.50 o 
   7   0   1        7.93       21.53     27.95 o 
  -7   1   1        0.04       14.34     38.25 o 
  -6   1   1       99.99      192.85     53.16 o 
  -5   1   1      302.48      304.31     62.83 o 
  -4   1   1       42.53       64.82     43.29 o 
  -3   1   1      539.46      459.66     30.91 o 
  -2   1   1     3351.51     3544.93     49.04 o 
  -1   1   1     3217.28     3686.07     36.21 o 
   0   1   1       53.25       59.49      4.67 o 
   1   1   1     3037.76     3269.85     33.68 o 
   2   1   1     3229.43     3172.33     45.18 o 
   3   1   1      514.47      491.29     33.61 o 
   4   1   1       32.99       66.30     36.75 o 
   5   1   1      261.89      210.82     50.64 o 
   6   1   1      100.82       64.44     51.19 o 
   7   1   1        0.16       34.49     38.06 o 
  -7   2   1       30.59       57.50     44.25 o 
  -6   2   1       31.07       23.08     48.64 o 
  -5   2   1      311.89      296.87     48.47 o 
  -4   2   1       43.19       73.75     39.15 o 
  -3   2   1     1251.46     1336.96     45.55 o 
  -2   2   1     1259.78     1369.15     36.39 o 
  -1   2   1     1610.76     1744.64     29.60 o 
   0   2   1     1831.55     1630.80     17.10 o 
   1   2   1     1814.97     2014.87     31.22 o 
   2   2   1     1336.86     1345.92     34.71 o 
   3   2   1     1448.10     1393.08     44.58 o 
   4   2   1       46.37       48.03     37.99 o 
   5   2   1      271.87      321.17     48.95 o 
   6   2   1       36.09       32.28     48.63 o 
   7   2   1       33.37       35.65     35.65 o 
  -6   3   1       33.00        9.74     44.36 o 
  -5   3   1       73.36       18.55     49.22 o 
  -4   3   1       60.41       53.62     44.33 o 
  -3   3   1     3596.27     3624.33     68.63 o 
  -2   3   1      569.71      593.81     30.64 o 
  -1   3   1      838.45      847.54     24.58 o 
   0   3   1     2363.39     2434.64     26.36 o 
   1   3   1      950.23      872.95     26.69 o 
   2   3   1      359.07      340.60     25.85 o 
   3   3   1     3538.78     3292.32     65.41 o 
   4   3   1       98.76      102.83     39.73 o 
   5   3   1       99.45      147.57     45.75 o 
   6   3   1       36.93       49.83     45.32 o 
  -6   4   1        9.45       27.81     46.53 o 
  -5   4   1       31.66       48.92     49.30 o 
  -4   4   1       80.83      103.81     44.91 o 
  -3   4   1       69.41       44.94     34.41 o 
  -2   4   1     1186.16     1245.90     42.66 o 
  -1   4   1     3267.04     3139.95     50.72 o 
   0   4   1     3576.84     3853.94     41.67 o 
   1   4   1     3171.00     3221.60     51.23 o 
   2   4   1     1269.12     1360.95     43.35 o 
   3   4   1       98.21       95.86     33.72 o 
   4   4   1       66.30       29.18     43.38 o 
   5   4   1       20.86       47.67     47.67 o 
   6   4   1       12.03       45.95     45.95 o 
  -6   5   1       26.83       46.47     46.47 o 
  -5   5   1      118.79      166.76     48.57 o 
  -4   5   1       95.35       59.93     47.02 o 
  -3   5   1      548.87      473.72     45.99 o 
  -2   5   1      239.13      206.15     30.14 o 
  -1   5   1       99.77       61.90     23.74 o 
   0   5   1     3263.05     2958.43    158.51 o 
   1   5   1      132.66      108.80     25.62 o 
   2   5   1      300.10      246.59     32.99 o 
   3   5   1      494.90      479.48     42.67 o 
   4   5   1      139.10        9.15     48.20 o 
   5   5   1      106.26       60.09     49.69 o 
   6   5   1       25.63       69.47     43.63 o 
  -6   6   1       21.19       19.80     40.62 o 
  -5   6   1       17.05       51.24     51.24 o 
  -4   6   1      673.61      736.21     56.05 o 
  -3   6   1       60.03       61.97     41.95 o 
  -2   6   1      657.06      620.09     43.75 o 
  -1   6   1      441.94      453.20     36.73 o 
   0   6   1      655.59      821.56     27.13 o 
   1   6   1      329.28      310.29     34.71 o 
   2   6   1      720.73      775.68     45.17 o 
   3   6   1       64.63      100.15     42.61 o 
   4   6   1      645.11      638.37     57.15 o 
   5   6   1       15.72      104.69     50.07 o 
   6   6   1       24.24       56.67     41.68 o 
  -6   7   1       18.33       13.46     35.92 o 
  -5   7   1        9.80       20.49     48.48 o 
  -4   7   1       21.47       36.89     46.59 o 
  -3   7   1       12.24       26.20     46.32 o 
  -2   7   1      389.12      373.83     43.42 o 
  -1   7   1     1346.25     1108.94     50.60 o 
   0   7   1     4041.99     4117.97     53.98 o 
   1   7   1     1139.41     1121.64     51.33 o 
   2   7   1      389.09      307.77     45.37 o 
   3   7   1       14.96        7.90     45.68 o 
   4   7   1       18.40       49.09     47.34 o 
   5   7   1       10.63       40.45     49.50 o 
   6   7   1       19.87       10.73     37.59 o 
  -5   8   1       21.61       71.45     45.20 o 
  -4   8   1      448.90      358.96     56.24 o 
  -3   8   1      112.35      148.38     47.85 o 
  -2   8   1      524.13      532.78     52.29 o 
  -1   8   1      115.96      226.85     41.31 o 
   0   8   1        0.60       27.71     28.06 o 
   1   8   1       79.05      147.24     42.04 o 
   2   8   1      435.05      467.29     52.48 o 
   3   8   1       93.76      138.33     50.23 o 
   4   8   1      457.80      494.57     59.41 o 
   5   8   1       28.97       14.55     47.68 o 
  -5   9   1        7.83        2.20     38.66 o 
  -4   9   1       64.61       23.33     48.37 o 
  -3   9   1      108.18      139.61     47.96 o 
  -2   9   1       12.36       16.73     45.09 o 
  -1   9   1      429.87      423.34     50.64 o 
   0   9   1      144.97      187.85     53.36 o 
   1   9   1      448.54      400.83     57.58 o 
   2   9   1        2.23       71.71     47.32 o 
   3   9   1       69.24       50.20     49.99 o 
   4   9   1       44.71        7.13     49.57 o 
   5   9   1        7.73       31.01     41.10 o 
  -5  10   1        1.44       11.20     33.02 o 
  -4  10   1        0.63        0.00     43.28 o 
  -3  10   1       20.46        6.97     47.94 o 
  -2  10   1      133.74       98.01     50.88 o 
  -1  10   1      522.64      601.07     56.81 o 
   0  10   1      333.65      447.51     38.50 o 
   1  10   1      503.15      544.56     58.31 o 
   2  10   1      149.42      213.72     51.49 o 
   3  10   1       18.56       46.65     50.78 o 
   4  10   1        1.63        6.60     45.25 o 
   5  10   1        1.11       19.81     32.99 o 
  -4  11   1       44.42       30.13     37.53 o 
  -3  11   1      109.61       86.39     47.05 o 
  -2  11   1        9.33       39.70     48.01 o 
  -1  11   1        8.88       45.44     51.10 o 
   0  11   1       17.10        3.07     35.74 o 
   1  11   1        2.78       28.59     49.33 o 
   2  11   1        3.40        1.54     49.57 o 
   3  11   1      100.75      197.08     46.94 o 
   4  11   1       44.86       39.57     39.57 o 
  -3  12   1       15.25       11.26     38.35 o 
  -2  12   1        7.12       86.03     43.64 o 
  -1  12   1       28.27       78.23     44.40 o 
   0  12   1       70.39       63.05     38.31 o 
   1  12   1       24.25       41.33     49.40 o 
   2  12   1        6.43       38.65     44.54 o 
   3  12   1       17.44       42.26     42.26 o 
  -2  13   1       32.36       72.66     37.01 o 
  -1  13   1       20.90       14.56     43.20 o 
   0  13   1       68.70      101.55     30.50 o 
   1  13   1       30.99       34.62     41.14 o 
   2  13   1       39.04        3.35     37.54 o 
   0  14   1        0.44       23.72     23.73 o 
   0   0   2     6356.81     6359.66    118.42 o 
   1   0   2      883.24      953.65     12.83 o 
   2   0   2      999.31     1105.17     60.17 o 
   3   0   2      470.57      475.38     22.42 o 
   4   0   2       18.70       31.65     25.98 o 
   5   0   2        4.82       14.56     34.42 o 
   6   0   2       48.05      107.02     73.56 o 
   7   0   2        6.34        6.66     27.84 o 
  -7   1   2       38.82        2.00     36.28 o 
  -6   1   2        5.97       53.08     53.08 o 
  -5   1   2      662.34      608.33     64.54 o 
  -4   1   2      275.83      302.78     40.44 o 
  -3   1   2      589.52      588.54     37.27 o 
  -2   1   2     2675.74     2753.89     44.24 o 
  -1   1   2     7043.08     8040.48     54.05 o 
   0   1   2     1371.45     1564.43     13.21 o 
   1   1   2     6561.68     7308.55     50.25 o 
   2   1   2     2758.06     2965.98     44.21 o 
   3   1   2      475.15      457.13     33.73 o 
   4   1   2      265.31      361.77     42.08 o 
   5   1   2      685.94      599.27     56.45 o 
   6   1   2        7.55       59.43     48.82 o 
   7   1   2       38.05       17.73     39.03 o 
  -7   2   2        9.46       40.20     40.20 o 
  -6   2   2        4.34       59.35     43.05 o 
  -5   2   2      145.77      250.62     48.20 o 
  -4   2   2     1242.49     1242.35     59.88 o 
  -3   2   2     1282.40     1312.62     47.94 o 
  -2   2   2     1668.61     1747.53     39.65 o 
  -1   2   2     2678.52     2825.30     36.03 o 
   0   2   2     2945.92     3108.72    112.67 o 
   1   2   2     3424.63     3818.38     41.38 o 
   2   2   2     2135.42     2159.61     41.94 o 
   3   2   2     1322.35     1336.64     43.97 o 
   4   2   2     1162.52     1078.31     52.76 o 
   5   2   2      119.81      162.23     48.42 o 
   6   2   2        7.10        0.00     49.14 o 
   7   2   2        9.91       50.77     35.94 o 
  -6   3   2       32.06       60.07     48.12 o 
  -5   3   2       33.20       48.98     51.37 o 
  -4   3   2        3.36        8.82     44.12 o 
  -3   3   2      207.60      216.50     35.67 o 
  -2   3   2     1898.23     1858.52     43.96 o 
  -1   3   2     6979.50     6733.28     61.59 o 
   0   3   2      713.90      804.21     56.32 o 
   1   3   2     6410.39     6117.51     59.42 o 
   2   3   2     2222.23     2169.88     44.83 o 
   3   3   2      263.94      239.07     34.74 o 
   4   3   2        6.28       54.43     39.22 o 
   5   3   2       38.95       31.82     46.08 o 
   6   3   2       26.91       46.87     47.59 o 
  -6   4   2       23.43       89.26     47.74 o 
  -5   4   2       36.43      104.21     51.42 o 
  -4   4   2      537.98      547.37     52.58 o 
  -3   4   2      123.84      151.98     34.51 o 
  -2   4   2     3504.96     3541.53     59.73 o 
  -1   4   2      519.19      543.12     26.72 o 
   0   4   2       42.83       82.17     13.30 o 
   1   4   2      390.91      366.46     25.36 o 
   2   4   2     2965.06     2802.88     55.94 o 
   3   4   2       72.31       88.59     33.25 o 
   4   4   2      491.76      521.03     50.58 o 
   5   4   2       28.41       13.74     48.28 o 
   6   4   2       25.48       30.81     47.18 o 
  -6   5   2       30.00       29.81     47.71 o 
  -5   5   2       74.44       11.69     52.34 o 
  -4   5   2      105.45      161.87     47.31 o 
  -3   5   2      215.18      173.96     40.95 o 
  -2   5   2      666.59      647.50     39.72 o 
  -1   5   2      428.73      368.55     29.24 o 
   0   5   2     2347.73     2362.47     50.63 o 
   1   5   2      402.47      296.67     29.69 o 
   2   5   2      468.14      468.69     36.92 o 
   3   5   2      180.48      128.92     40.12 o 
   4   5   2      139.67      182.58     45.13 o 
   5   5   2       80.34      174.29     47.11 o 
   6   5   2       21.77       30.12     46.92 o 
  -6   6   2       11.47       10.74     43.00 o 
  -5   6   2       68.27        1.38     51.13 o 
  -4   6   2      110.58       76.28     52.15 o 
  -3   6   2      256.37      209.55     44.82 o 
  -2   6   2      406.38      335.28     40.27 o 
  -1   6   2     3013.10     2722.70     58.45 o 
   0   6   2       12.91       16.21     20.04 o 
   1   6   2     3192.34     2988.95     63.10 o 
   2   6   2      402.99      459.21     39.49 o 
   3   6   2      202.56      252.58     42.39 o 
   4   6   2      119.42      147.25     50.49 o 
   5   6   2       71.05      118.51     50.26 o 
   6   6   2       11.52       34.64     43.45 o 
  -6   7   2       17.87       35.06     39.03 o 
  -5   7   2      164.62      158.15     48.60 o 
  -4   7   2        9.71       44.88     50.10 o 
  -3   7   2      490.85      510.85     54.56 o 
  -2   7   2      214.81      218.01     40.52 o 
  -1   7   2      527.32      595.60     43.49 o 
   0   7   2      226.16      233.70     26.90 o 
   1   7   2      554.06      589.76     45.47 o 
   2   7   2      221.73      199.21     42.35 o 
   3   7   2      535.45      537.62     53.60 o 
   4   7   2       23.12        4.28     50.39 o 
   5   7   2      167.57       63.57     52.05 o 
   6   7   2       17.32        7.61     40.11 o 
  -5   8   2       15.16        9.11     46.93 o 
  -4   8   2        2.24       21.74     49.01 o 
  -3   8   2      156.61       97.28     50.56 o 
  -2   8   2       34.37       36.70     43.17 o 
  -1   8   2      579.39      565.94     49.89 o 
   0   8   2      337.35      447.66     32.88 o 
   1   8   2      402.26      452.34     47.55 o 
   2   8   2       52.06       20.11     44.65 o 
   3   8   2      173.35      109.56     51.05 o 
   4   8   2        1.57       23.72     51.26 o 
   5   8   2        9.31       64.59     46.34 o 
  -5   9   2       29.53       20.76     40.74 o 
  -4   9   2       20.17       19.62     50.80 o 
  -3   9   2      116.66      237.66     49.65 o 
  -2   9   2      119.76      135.34     47.94 o 
  -1   9   2      352.02      424.95     52.03 o 
   0   9   2      294.09      309.40     36.92 o 
   1   9   2      381.16      301.58     52.75 o 
   2   9   2      142.14      126.15     51.17 o 
   3   9   2      104.09       22.37     51.73 o 
   4   9   2       19.39       87.02     49.59 o 
   5   9   2       29.40       57.09     42.34 o 
  -5  10   2        7.90        3.78     32.85 o 
  -4  10   2       10.45       16.69     44.99 o 
  -3  10   2       87.41      121.55     49.06 o 
  -2  10   2      319.65      321.96     53.53 o 
  -1  10   2       34.47        0.00     49.72 o 
   0  10   2       37.28      149.35     58.40 o 
   1  10   2       39.19       31.48     51.41 o 
   2  10   2      392.94      226.05     55.88 o 
   3  10   2      104.53       59.36     52.37 o 
   4  10   2        6.24       40.39     49.62 o 
   5  10   2        8.79       21.16     35.39 o 
  -4  11   2       36.05       24.18     37.66 o 
  -3  11   2       53.28       47.98     46.27 o 
  -2  11   2      102.94       33.23     51.63 o 
  -1  11   2      211.96       86.38     55.12 o 
   0  11   2      195.35      229.59     38.34 o 
   1  11   2      231.90      156.93     53.01 o 
   2  11   2      120.02      243.17     48.39 o 
   3  11   2       47.98       59.53     47.41 o 
   4  11   2       32.57       51.95     38.84 o 
  -3  12   2       33.96       69.88     38.33 o 
  -2  12   2      135.02        9.34     50.32 o 
  -1  12   2       62.54       34.00     49.75 o 
   0  12   2        4.05       36.16     36.16 o 
   1  12   2       39.50       28.91     49.96 o 
   2  12   2      105.36      123.69     47.13 o 
   3  12   2       29.61       41.64     41.64 o 
  -2  13   2       33.01       74.98     37.80 o 
  -1  13   2       11.61        7.38     43.47 o 
   0  13   2       43.85       14.66     31.60 o 
   1  13   2       17.04       32.64     43.52 o 
   2  13   2       26.90       30.39     40.09 o 
   0  14   2       12.91       40.84     40.84 o 
   1   0   3    14770.75    13804.41    317.66 o 
   2   0   3     2534.09     2494.47     82.83 o 
   3   0   3     5126.11     5284.43    262.92 o 
   4   0   3       14.72       19.05     25.20 o 
   5   0   3      152.79      163.52    104.63 o 
   6   0   3      116.88       92.83     37.62 o 
   7   0   3       38.98       26.22     37.09 o 
  -7   1   3        8.17       10.87     35.72 o 
  -6   1   3        8.25       24.01     48.49 o 
  -5   1   3      330.04      435.86     62.86 o 
  -4   1   3        5.72       41.87     41.87 o 
  -3   1   3      308.79      403.88     35.34 o 
  -2   1   3     4673.49     4948.36     58.43 o 
  -1   1   3    52728.72    47343.48    545.45 o 
   0   1   3     5539.40     6079.98    209.96 o 
   1   1   3    53862.32    51208.63    549.61 o 
   2   1   3     4833.01     5019.92     56.27 o 
   3   1   3      387.35      431.62     34.07 o 
   4   1   3       21.36       57.17     38.39 o 
   5   1   3      281.69      319.94     53.69 o 
   6   1   3        6.89        2.72     52.67 o 
   7   1   3        6.04       29.45     40.82 o 
  -7   2   3       52.53       36.12     36.12 o 
  -6   2   3       56.08       61.68     50.25 o 
  -5   2   3      153.09       89.03     55.92 o 
  -4   2   3      404.30      333.18     47.35 o 
  -3   2   3     3974.83     4247.53     70.01 o 
  -2   2   3     2707.32     2775.18     46.85 o 
  -1   2   3     2113.13     2136.99     33.54 o 
   0   2   3     4007.45     3809.01     26.26 o 
   1   2   3     2046.27     2106.28     32.47 o 
   2   2   3     2428.80     2457.10     44.17 o 
   3   2   3     4279.55     4366.91     69.32 o 
   4   2   3      428.61      430.68     44.98 o 
   5   2   3      140.56      111.43     50.28 o 
   6   2   3       66.91      116.01     49.55 o 
   7   2   3       51.50       31.93     37.12 o 
  -6   3   3       60.27       81.01     49.92 o 
  -5   3   3      142.51       65.85     53.49 o 
  -4   3   3      199.76      205.82     47.16 o 
  -3   3   3       92.41       53.13     33.23 o 
  -2   3   3     2678.06     2535.44     49.68 o 
  -1   3   3      845.29      716.72     25.33 o 
   0   3   3      654.42      684.36     16.14 o 
   1   3   3     1069.36     1009.97     28.21 o 
   2   3   3     2774.36     2638.70     49.78 o 
   3   3   3       90.10       33.14     32.73 o 
   4   3   3      260.91      199.21     44.21 o 
   5   3   3      131.05       47.30     50.08 o 
   6   3   3       51.42       21.23     48.01 o 
  -6   4   3       45.02        5.57     51.70 o 
  -5   4   3        7.67       85.39     49.14 o 
  -4   4   3      338.02      310.96     52.26 o 
  -3   4   3      173.51      190.52     37.84 o 
  -2   4   3     1479.92     1457.44     43.33 o 
  -1   4   3     1090.77     1049.00     32.81 o 
   0   4   3     4221.45     3614.59     35.29 o 
   1   4   3      911.94      927.14     31.84 o 
   2   4   3     1733.14     1616.61     46.03 o 
   3   4   3      196.75      181.72     36.05 o 
   4   4   3      317.64      298.46     47.04 o 
   5   4   3        6.40       42.81     47.38 o 
   6   4   3       54.73       51.36     51.36 o 
  -6   5   3       40.78       42.70     49.68 o 
  -5   5   3      103.83       86.87     51.70 o 
  -4   5   3      292.02      371.82     53.94 o 
  -3   5   3      123.95       98.84     40.51 o 
  -2   5   3      948.31      996.39     43.75 o 
  -1   5   3     2219.66     2104.98     49.54 o 
   0   5   3     1930.87     1850.57     31.16 o 
   1   5   3     1842.62     1874.69     48.10 o 
   2   5   3     1064.66     1112.74     45.13 o 
   3   5   3       84.09      109.39     36.53 o 
   4   5   3      310.08      350.10     49.84 o 
   5   5   3      101.73      145.97     50.21 o 
   6   5   3       39.28       78.86     46.40 o 
  -6   6   3        4.73       49.04     43.27 o 
  -5   6   3      113.94      103.18     52.64 o 
  -4   6   3      399.35      343.99     55.83 o 
  -3   6   3      513.29      443.74     51.10 o 
  -2   6   3      358.74      395.46     39.40 o 
  -1   6   3      791.68      723.20     41.86 o 
   0   6   3       64.11       14.06     20.65 o 
   1   6   3      807.15      853.93     43.50 o 
   2   6   3      446.30      467.96     41.11 o 
   3   6   3      562.24      481.04     50.09 o 
   4   6   3      407.65      369.18     53.41 o 
   5   6   3       93.91       92.17     53.09 o 
   6   6   3        6.88       72.41     42.24 o 
  -6   7   3       25.41       40.09     40.09 o 
  -5   7   3       84.22       48.25     51.88 o 
  -4   7   3       55.96       29.29     50.76 o 
  -3   7   3       79.04       65.81     44.87 o 
  -2   7   3       56.95        7.07     40.67 o 
  -1   7   3     2847.53     3134.90     71.60 o 
   0   7   3        5.67       35.74     23.26 o 
   1   7   3     2804.63     2856.95     71.54 o 
   2   7   3       61.14        3.58     43.00 o 
   3   7   3       53.39       59.46     47.88 o 
   4   7   3       52.66       52.75     49.81 o 
   5   7   3      100.00       68.60     50.97 o 
   6   7   3       26.74       18.74     39.71 o 
  -5   8   3        8.32       34.42     45.29 o 
  -4   8   3       61.14       82.13     51.15 o 
  -3   8   3      591.39      467.86     56.13 o 
  -2   8   3      182.65      155.98     49.97 o 
  -1   8   3      994.80      967.83     56.13 o 
   0   8   3      483.51      447.68     34.54 o 
   1   8   3      942.32      855.76     57.25 o 
   2   8   3      245.10      266.23     48.77 o 
   3   8   3      603.99      616.25     58.16 o 
   4   8   3       65.23       58.41     49.78 o 
   5   8   3       16.00       20.40     47.59 o 
  -5   9   3       23.91       31.58     40.09 o 
  -4   9   3      205.57      174.34     51.07 o 
  -3   9   3       14.87       14.69     51.87 o 
  -2   9   3      401.42      348.62     55.01 o 
  -1   9   3      973.74     1040.03     63.93 o 
   0   9   3       40.97       20.29     31.60 o 
   1   9   3     1078.14     1199.64     64.17 o 
   2   9   3      391.62      375.10     55.33 o 
   3   9   3       12.83        4.51     51.94 o 
   4   9   3      204.60      179.29     54.84 o 
   5   9   3       20.69       20.85     42.66 o 
  -5  10   3        3.24       66.35     32.44 o 
  -4  10   3      112.85      116.05     46.88 o 
  -3  10   3      129.21      117.48     49.96 o 
  -2  10   3      314.10      247.73     55.03 o 
  -1  10   3      376.29      273.74     56.93 o 
   0  10   3      944.41      965.65     47.26 o 
   1  10   3      393.43      350.38     57.90 o 
   2  10   3      374.02      339.99     56.74 o 
   3  10   3      161.08      148.61     50.42 o 
   4  10   3      111.10        0.00     48.61 o 
   5  10   3        3.25       32.74     37.26 o 
  -4  11   3       73.64      115.71     38.43 o 
  -3  11   3       30.94        5.48     47.84 o 
  -2  11   3      147.56       78.97     51.50 o 
  -1  11   3       44.28       25.58     52.26 o 
   0  11   3       55.37       19.79     36.21 o 
   1  11   3       38.85       10.88     51.36 o 
   2  11   3      154.18      196.90     53.25 o 
   3  11   3       19.30       14.05     47.66 o 
   4  11   3       63.50       19.93     42.54 o 
  -3  12   3       12.72        2.36     40.69 o 
  -2  12   3       81.34       59.07     47.78 o 
  -1  12   3       41.41      171.09     48.50 o 
   0  12   3      204.93      210.85     36.97 o 
   1  12   3       39.75      199.60     49.29 o 
   2  12   3       78.69        9.67     47.66 o 
   3  12   3        8.71       34.92     40.97 o 
  -2  13   3       11.68       26.78     38.20 o 
  -1  13   3       29.38       25.11     43.89 o 
   0  13   3        1.57       29.97     31.54 o 
   1  13   3       20.91       73.86     44.31 o 
   2  13   3        8.72       38.48     38.48 o 
   0  14   3        5.64       32.91     24.52 o 
   0   0   4      277.17      247.76     10.29 o 
   1   0   4     1173.67     1155.31     29.10 o 
   2   0   4      116.31      135.13     13.64 o 
   3   0   4        0.97        2.13     18.06 o 
   4   0   4      329.09      404.68     48.80 o 
   5   0   4       46.66        5.26     44.67 o 
   6   0   4        0.14       28.38     34.84 o 
   7   0   4        3.97       18.78     26.06 o 
  -7   1   4        1.94       30.01     40.15 o 
  -6   1   4       59.16       56.89     53.81 o 
  -5   1   4      148.01      222.47     57.04 o 
  -4   1   4       58.88       80.85     38.38 o 
  -3   1   4      144.29      108.71     29.48 o 
  -2   1   4     6301.15     6511.43     65.46 o 
  -1   1   4    11394.75    11871.09     67.05 o 
   0   1   4     1201.34     1307.37     14.20 o 
   1   1   4    11609.78    11349.77    264.15 o 
   2   1   4     6271.18     6491.69     64.19 o 
   3   1   4      116.54       69.32     30.26 o 
   4   1   4       93.51       74.45     39.92 o 
   5   1   4      159.10      236.66     52.49 o 
   6   1   4       51.93      100.35     53.08 o 
   7   1   4        2.13      106.07     38.68 o 
  -7   2   4        1.33       38.13     38.13 o 
  -6   2   4       30.18       44.00     56.12 o 
  -5   2   4      249.54      244.43     54.07 o 
  -4   2   4      156.51      289.80     43.09 o 
  -3   2   4      357.94      317.51     36.46 o 
  -2   2   4      987.62     1045.53     34.29 o 
  -1   2   4     5006.33     4989.43     50.05 o 
   0   2   4     6357.72     6628.28     35.52 o 
   1   2   4     5280.38     5268.94     50.42 o 
   2   2   4      932.23      907.16     32.01 o 
   3   2   4      224.45      220.50     33.61 o 
   4   2   4      126.34      118.46     42.18 o 
   5   2   4      258.84      256.92     52.31 o 
   6   2   4       27.44        8.45     52.98 o 
   7   2   4        1.85        8.10     37.74 o 
  -6   3   4       33.63       76.85     52.54 o 
  -5   3   4      167.32      137.84     53.59 o 
  -4   3   4       13.28       31.01     42.71 o 
  -3   3   4      199.08      126.53     34.51 o 
  -2   3   4      834.73      827.30     33.70 o 
  -1   3   4     5404.35     5199.86     56.48 o 
   0   3   4    16625.35    14710.56    245.27 o 
   1   3   4     6312.41     6371.94     60.85 o 
   2   3   4     1061.15     1020.47     35.15 o 
   3   3   4      160.21      112.95     32.13 o 
   4   3   4        5.75       42.27     40.63 o 
   5   3   4      188.74      169.42     51.40 o 
   6   3   4       32.08        6.83     50.67 o 
  -6   4   4       30.09        2.87     48.99 o 
  -5   4   4      213.03      167.82     52.99 o 
  -4   4   4       99.14      104.61     46.81 o 
  -3   4   4      697.68      764.85     46.69 o 
  -2   4   4     1500.57     1526.35     45.02 o 
  -1   4   4      316.77      279.57     24.59 o 
   0   4   4      443.48      483.68     23.78 o 
   1   4   4      332.59      362.60     24.78 o 
   2   4   4     1301.28     1294.04     44.11 o 
   3   4   4      612.29      655.99     43.19 o 
   4   4   4       89.25      130.02     42.80 o 
   5   4   4      253.46      330.49     50.19 o 
   6   4   4       32.51       82.08     47.22 o 
  -6   5   4       10.76       45.62     48.91 o 
  -5   5   4        7.03       53.33     53.33 o 
  -4   5   4       60.13       93.43     47.35 o 
  -3   5   4      317.43      275.75     42.72 o 
  -2   5   4     1788.42     1761.13     52.06 o 
  -1   5   4     4193.50     3727.13     60.19 o 
   0   5   4     2535.80     2449.09     67.99 o 
   1   5   4     4582.35     4487.29     65.31 o 
   2   5   4     1571.08     1429.01     50.49 o 
   3   5   4      347.24      313.33     41.36 o 
   4   5   4       82.18      107.18     45.43 o 
   5   5   4       10.58       21.46     47.58 o 
   6   5   4        8.30       64.12     46.42 o 
  -6   6   4       23.67       93.73     43.78 o 
  -5   6   4        1.53       54.83     50.45 o 
  -4   6   4       24.37       50.26     50.26 o 
  -3   6   4      193.35      244.88     44.26 o 
  -2   6   4      258.48      322.00     39.53 o 
  -1   6   4     1409.14     1495.58     50.34 o 
   0   6   4      672.97      721.98     28.07 o 
   1   6   4     1723.11     1831.43     54.45 o 
   2   6   4      160.02      158.77     39.13 o 
   3   6   4      224.66      221.51     44.39 o 
   4   6   4       17.81        5.64     48.01 o 
   5   6   4        2.02       29.12     50.19 o 
   6   6   4       22.20       90.04     41.93 o 
  -6   7   4       12.07       29.31     39.40 o 
  -5   7   4       75.88      181.75     50.48 o 
  -4   7   4       36.84       85.54     48.75 o 
  -3   7   4      399.31      330.65     52.65 o 
  -2   7   4      499.91      399.50     48.63 o 
  -1   7   4      477.85      448.65     42.57 o 
   0   7   4      133.18      142.57     26.75 o 
   1   7   4      481.03      446.69     42.93 o 
   2   7   4      501.97      493.98     48.49 o 
   3   7   4      386.72      441.04     50.43 o 
   4   7   4       42.83       48.74     51.09 o 
   5   7   4       86.71       79.21     51.48 o 
   6   7   4       12.59       26.59     39.52 o 
  -5   8   4       13.20       49.39     49.39 o 
  -4   8   4       98.13      143.52     50.31 o 
  -3   8   4       56.23        7.20     50.38 o 
  -2   8   4      185.31      191.01     46.18 o 
  -1   8   4     1161.74     1343.22     57.29 o 
   0   8   4     1123.39     1371.66     42.96 o 
   1   8   4      952.19     1085.11     58.31 o 
   2   8   4      160.28      142.77     49.66 o 
   3   8   4       61.75       96.70     50.96 o 
   4   8   4       80.07      129.77     51.98 o 
   5   8   4       10.86       56.34     47.95 o 
  -5   9   4       11.73       36.53     41.90 o 
  -4   9   4       31.03       17.24     51.69 o 
  -3   9   4      262.18      209.24     54.09 o 
  -2   9   4      822.07      803.75     62.37 o 
  -1   9   4      406.32      372.12     52.51 o 
   0   9   4       76.97      100.29     32.71 o 
   1   9   4      354.54      402.44     53.27 o 
   2   9   4      830.65      827.58     64.45 o 
   3   9   4      263.80      228.79     55.87 o 
   4   9   4       34.34       42.97     51.80 o 
   5   9   4       11.05       46.23     46.23 o 
  -4  10   4       70.21       73.70     47.05 o 
  -3  10   4       23.33      139.37     47.71 o 
  -2  10   4      101.29       37.48     50.49 o 
  -1  10   4       77.17       40.40     51.38 o 
   0  10   4      127.12      161.58     37.51 o 
   1  10   4       51.23       45.77     54.03 o 
   2  10   4      127.17      120.13     52.99 o 
   3  10   4       47.68       42.54     53.17 o 
   4  10   4       55.52      102.09     47.63 o 
  -4  11   4       33.18       95.42     38.34 o 
  -3  11   4       26.57       37.00     46.43 o 
  -2  11   4       20.14       29.53     50.99 o 
  -1  11   4       47.22       94.37     49.72 o 
   0  11   4      217.97      169.40     53.52 o 
   1  11   4       49.10       82.42     51.75 o 
   2  11   4       35.41        3.00     51.09 o 
   3  11   4       22.53        4.20     49.92 o 
   4  11   4       30.03        7.06     40.34 o 
  -3  12   4       45.49       34.04     41.28 o 
  -2  12   4       88.50      107.25     47.81 o 
  -1  12   4       87.04      159.68     49.71 o 
   0  12   4       32.89       58.10     35.67 o 
   1  12   4       69.39       87.29     51.30 o 
   2  12   4       64.62       72.32     48.07 o 
   3  12   4       61.76      102.13     39.94 o 
  -2  13   4        7.23       23.71     38.28 o 
  -1  13   4       51.80        6.37     45.08 o 
   0  13   4       12.64        8.63     31.82 o 
   1  13   4       54.61       62.86     44.24 o 
   2  13   4        4.01       20.69     40.08 o 
   0  14   4        0.65       21.44     25.33 o 
   1   0   5      810.63      773.76     22.82 o 
   2   0   5     1302.14     1327.98     22.97 o 
   3   0   5      310.65      315.46     21.66 o 
   4   0   5      682.95      736.60     32.89 o 
   5   0   5        1.20       19.90     31.86 o 
   6   0   5       17.98       33.87     34.97 o 
   7   0   5        1.60       33.42     25.50 o 
  -7   1   5       19.29       17.13     42.68 o 
  -6   1   5        2.72      105.12     54.52 o 
  -5   1   5      267.76      211.29     58.90 o 
  -4   1   5      288.20      335.03     46.26 o 
  -3   1   5      840.59      724.51     38.38 o 
  -2   1   5     6775.96     6811.25     66.18 o 
  -1   1   5      772.48      873.67     21.64 o 
   0   1   5     1393.41     1441.59     23.97 o 
   1   1   5      600.61      604.92     18.75 o 
   2   1   5     6157.87     6338.93     62.68 o 
   3   1   5      867.43      837.48     39.85 o 
   4   1   5      281.36      411.46     46.20 o 
   5   1   5      272.94      259.65     53.89 o 
   6   1   5        6.34       43.77     54.47 o 
   7   1   5       19.42       28.08     39.88 o 
  -7   2   5       22.76        5.36     38.64 o 
  -6   2   5       52.32       70.83     54.15 o 
  -5   2   5      168.12      168.50     52.89 o 
  -4   2   5      682.58      745.86     54.04 o 
  -3   2   5      783.94      795.34     43.66 o 
  -2   2   5      887.85      859.44     33.97 o 
  -1   2   5     9914.08     9944.10     71.70 o 
   0   2   5     6848.97     7160.92    236.59 o 
   1   2   5    10480.22    10331.90     70.20 o 
   2   2   5     1035.82      984.09     33.92 o 
   3   2   5      870.75      834.19     42.01 o 
   4   2   5      623.60      695.80     51.19 o 
   5   2   5      145.83      142.76     52.28 o 
   6   2   5       56.83       46.59     52.74 o 
   7   2   5       25.80       22.32     39.23 o 
  -6   3   5       16.39      111.44     50.43 o 
  -5   3   5      126.02       25.00     55.19 o 
  -4   3   5      142.28      175.95     45.56 o 
  -3   3   5      791.03      763.45     43.45 o 
  -2   3   5      265.31      233.33     26.95 o 
  -1   3   5     1177.55     1191.50     31.41 o 
   0   3   5     1920.19     1795.46     23.57 o 
   1   3   5     1302.31     1271.09     32.49 o 
   2   3   5      196.86      199.83     25.39 o 
   3   3   5      661.90      666.05     40.77 o 
   4   3   5      115.59       73.16     43.81 o 
   5   3   5       83.33       54.71     50.14 o 
   6   3   5       15.14       52.55     52.55 o 
  -6   4   5       88.85       13.99     52.69 o 
  -5   4   5       53.78       53.43     53.25 o 
  -4   4   5      184.22      197.75     47.30 o 
  -3   4   5      110.10       50.29     37.89 o 
  -2   4   5      205.39      222.50     29.68 o 
  -1   4   5     8007.60     7324.59     73.81 o 
   0   4   5       48.64       34.16     14.42 o 
   1   4   5     7263.81     6569.42     69.79 o 
   2   4   5      183.00      203.08     29.43 o 
   3   4   5      119.91       90.25     34.92 o 
   4   4   5      180.14       67.91     47.40 o 
   5   4   5       35.76       44.11     52.45 o 
   6   4   5       81.89      137.99     48.40 o 
  -6   5   5       38.38       44.05     45.82 o 
  -5   5   5       57.33        1.49     53.97 o 
  -4   5   5       43.90      191.25     45.76 o 
  -3   5   5     1130.88     1255.41     54.95 o 
  -2   5   5     1508.39     1633.21     51.68 o 
  -1   5   5     1436.82     1457.86     44.06 o 
   0   5   5     2653.87     2866.87     37.61 o 
   1   5   5     1390.45     1285.17     43.36 o 
   2   5   5     1332.09     1405.02     49.84 o 
   3   5   5     1062.82     1207.47     53.69 o 
   4   5   5       52.01      130.93     45.75 o 
   5   5   5       38.66      134.52     50.11 o 
   6   5   5       41.64        6.44     46.28 o 
  -6   6   5       33.36        8.62     44.42 o 
  -5   6   5        7.29       48.95     47.21 o 
  -4   6   5      192.45      184.14     51.68 o 
  -3   6   5       43.52       79.31     43.03 o 
  -2   6   5      699.91      655.10     40.94 o 
  -1   6   5     1722.08     1640.83     49.26 o 
   0   6   5       95.32      123.41     21.84 o 
   1   6   5     1577.94     1563.70     51.82 o 
   2   6   5      845.26      738.55     45.55 o 
   3   6   5       44.89       29.90     45.81 o 
   4   6   5      192.92      141.88     49.85 o 
   5   6   5       11.49       39.46     51.98 o 
   6   6   5       31.10       78.27     44.06 o 
  -6   7   5       99.48       14.16     41.38 o 
  -5   7   5       14.48        8.55     49.54 o 
  -4   7   5       20.53       66.63     49.24 o 
  -3   7   5       32.53       10.90     47.01 o 
  -2   7   5      402.31      426.77     46.55 o 
  -1   7   5      257.66      347.41     36.41 o 
   0   7   5     1272.37     1342.05     55.06 o 
   1   7   5      247.44      228.68     40.87 o 
   2   7   5      413.54      465.64     50.30 o 
   3   7   5       27.31       56.14     46.27 o 
   4   7   5       20.30      136.84     51.29 o 
   5   7   5       12.93       73.85     49.12 o 
   6   7   5       97.61      136.42     40.24 o 
  -5   8   5       15.68       16.02     45.58 o 
  -4   8   5       26.72       11.94     50.49 o 
  -3   8   5      103.67       72.60     49.98 o 
  -2   8   5      496.51      323.12     52.69 o 
  -1   8   5      164.26      154.83     43.57 o 
   0   8   5      674.31      677.76     66.09 o 
   1   8   5      184.68      181.34     43.51 o 
   2   8   5      404.77      475.14     50.43 o 
   3   8   5       78.94      104.78     50.30 o 
   4   8   5       39.66      154.94     51.28 o 
   5   8   5       16.88       82.83     48.10 o 
  -5   9   5       18.70        3.54     40.81 o 
  -4   9   5       29.21       57.72     48.05 o 
  -3   9   5       85.85      151.19     50.72 o 
  -2   9   5      668.02      698.40     58.87 o 
  -1   9   5      166.55      119.41     51.83 o 
   0   9   5      188.42      227.53     36.36 o 
   1   9   5      198.91      295.69     52.26 o 
   2   9   5      632.09      775.25     60.77 o 
   3   9   5       62.08        6.11     53.54 o 
   4   9   5       37.98       18.01     52.20 o 
   5   9   5       18.70       31.12     43.94 o 
  -4  10   5       88.70        2.72     46.29 o 
  -3  10   5       81.69       42.84     51.11 o 
  -2  10   5       56.05       64.99     50.21 o 
  -1  10   5      135.19      152.16     51.62 o 
   0  10   5      381.75      373.97     39.96 o 
   1  10   5      212.14      192.45     55.26 o 
   2  10   5       60.22      103.84     52.22 o 
   3  10   5       95.03       85.57     54.85 o 
   4  10   5       77.55      178.96     47.55 o 
  -4  11   5       52.23      182.78     36.32 o 
  -3  11   5       29.06        9.59     47.41 o 
  -2  11   5       35.04       20.81     51.62 o 
  -1  11   5      250.76      187.10     55.98 o 
   0  11   5        6.72       56.87     36.96 o 
   1  11   5      236.62      295.89     59.02 o 
   2  11   5       40.43       79.53     50.44 o 
   3  11   5       22.09       12.80     50.15 o 
   4  11   5       46.06       25.00     41.81 o 
  -3  12   5        2.14        3.51     38.71 o 
  -2  12   5        1.60       48.31     48.31 o 
  -1  12   5      265.81      201.58     56.31 o 
   0  12   5        1.48        5.20     44.29 o 
   1  12   5      238.96      275.15     54.70 o 
   2  12   5        1.24       48.70     48.70 o 
   3  12   5        3.03       59.88     41.60 o 
  -2  13   5       44.95       31.67     38.80 o 
  -1  13   5       31.56        2.49     44.43 o 
   0  13   5       27.33       41.17     32.12 o 
   1  13   5       21.76        2.53     45.41 o 
   2  13   5       39.80       86.44     39.06 o 
   0   0   6     5645.90     5830.47     29.82 o 
   1   0   6     1193.20     1292.30     17.46 o 
   2   0   6     8504.06     9127.99     52.51 o 
   3   0   6     1943.62     2019.76     36.04 o 
   4   0   6        1.91       34.58     27.00 o 
   5   0   6       87.73       99.91     33.65 o 
   6   0   6        0.78       27.56     35.20 o 
   7   0   6       42.90       44.46     25.70 o 
  -7   1   6        1.31       11.23     37.24 o 
  -6   1   6       31.44       89.38     61.23 o 
  -5   1   6       35.83       22.99     55.09 o 
  -4   1   6     1352.62     1565.28     58.85 o 
  -3   1   6     1263.01     1233.25     44.01 o 
  -2   1   6     6537.06     6387.94     66.13 o 
  -1   1   6     6219.15     6212.46     51.63 o 
   0   1   6      595.39      563.45     20.76 o 
   1   1   6     6016.85     5877.35     49.82 o 
   2   1   6     6599.84     6428.66     66.23 o 
   3   1   6     1291.33     1307.55     46.13 o 
   4   1   6     1464.94     1536.21     60.79 o 
   5   1   6       24.71       37.18     51.58 o 
   6   1   6       30.65       68.78     52.54 o 
   7   1   6        1.02        5.11     39.38 o 
  -7   2   6       20.06       39.44     39.44 o 
  -6   2   6      180.18      114.71     55.17 o 
  -5   2   6       88.02       71.45     54.54 o 
  -4   2   6      201.98      154.68     45.49 o 
  -3   2   6      611.47      581.05     42.12 o 
  -2   2   6     2756.57     2871.05     51.41 o 
  -1   2   6     6350.21     6426.14     60.13 o 
   0   2   6    19279.20    16957.45    481.16 o 
   1   2   6     5721.00     5777.74     55.34 o 
   2   2   6     2844.50     2994.67     49.46 o 
   3   2   6      668.05      703.89     36.72 o 
   4   2   6      175.10      184.74     43.09 o 
   5   2   6       79.97      143.19     51.34 o 
   6   2   6      170.15      140.66     54.44 o 
  -6   3   6       62.26       86.51     53.81 o 
  -5   3   6      209.30      261.44     55.68 o 
  -4   3   6      399.78      476.25     50.61 o 
  -3   3   6      118.80       90.08     35.18 o 
  -2   3   6      864.26      905.14     35.68 o 
  -1   3   6      280.46      282.42     22.48 o 
   0   3   6    10928.75    10419.68    297.77 o 
   1   3   6      812.88      829.31     28.08 o 
   2   3   6      775.69      690.85     34.34 o 
   3   3   6      110.65       40.05     33.31 o 
   4   3   6      404.35      496.61     50.10 o 
   5   3   6      244.62      313.01     53.87 o 
   6   3   6       57.03       69.67     51.42 o 
  -6   4   6       31.32       44.42     49.97 o 
  -5   4   6       59.24       52.09     52.68 o 
  -4   4   6       70.65       90.02     44.36 o 
  -3   4   6     1087.19     1103.67     51.51 o 
  -2   4   6      400.90      379.90     32.33 o 
  -1   4   6      615.23      594.54     29.79 o 
   0   4   6      602.05      648.80     52.64 o 
   1   4   6      736.15      589.87     31.02 o 
   2   4   6      453.67      495.57     33.71 o 
   3   4   6     1088.77     1109.64     50.11 o 
   4   4   6       45.32       69.22     44.83 o 
   5   4   6       65.20       10.08     53.93 o 
   6   4   6       33.65        4.12     50.39 o 
  -6   5   6        4.66       88.52     48.00 o 
  -5   5   6      110.03       88.07     53.43 o 
  -4   5   6      142.97      131.39     51.84 o 
  -3   5   6      657.67      555.73     48.15 o 
  -2   5   6      250.86      200.56     34.92 o 
  -1   5   6      735.32      684.49     35.77 o 
   0   5   6    11680.17    11402.78     70.03 o 
   1   5   6     1218.48     1129.92     41.38 o 
   2   5   6      208.18      204.95     32.29 o 
   3   5   6      686.53      707.29     47.34 o 
   4   5   6      140.29      182.71     48.75 o 
   5   5   6      117.77      173.99     51.51 o 
   6   5   6        4.24       23.38     47.69 o 
  -6   6   6        0.76        6.14     42.59 o 
  -5   6   6       94.18       60.77     52.66 o 
  -4   6   6      209.10      280.01     50.58 o 
  -3   6   6       58.88      133.00     42.67 o 
  -2   6   6      482.59      376.47     42.61 o 
  -1   6   6      537.10      604.40     38.11 o 
   0   6   6     3328.59     3301.59     77.99 o 
   1   6   6      521.51      588.99     39.50 o 
   2   6   6      418.18      459.60     43.61 o 
   3   6   6       87.31       91.89     44.87 o 
   4   6   6      205.95      230.45     50.45 o 
   5   6   6       88.21       79.58     52.48 o 
   6   6   6        1.87       46.47     43.75 o 
  -6   7   6        1.78       11.88     37.54 o 
  -5   7   6       85.32       64.40     51.68 o 
  -4   7   6      191.51      248.16     52.52 o 
  -3   7   6      231.54      285.65     49.41 o 
  -2   7   6     1058.86     1164.57     55.46 o 
  -1   7   6       12.04        6.68     36.73 o 
   0   7   6       28.47       48.41     23.93 o 
   1   7   6        9.42       37.22     37.22 o 
   2   7   6     1075.47     1051.85     56.06 o 
   3   7   6      256.06      234.66     52.35 o 
   4   7   6      174.56      133.31     54.34 o 
   5   7   6       92.53      135.26     53.63 o 
   6   7   6        1.52       40.55     40.55 o 
  -5   8   6       32.24       49.52     45.81 o 
  -4   8   6       23.09      116.48     49.95 o 
  -3   8   6      202.39      242.35     51.10 o 
  -2   8   6      243.20      252.43     49.53 o 
  -1   8   6      156.26       97.77     44.54 o 
   0   8   6     1792.91     1916.63     66.41 o 
   1   8   6      126.82      113.93     47.11 o 
   2   8   6      200.69      173.61     47.81 o 
   3   8   6      193.89      111.38     53.09 o 
   4   8   6       23.89       54.66     54.66 o 
   5   8   6       39.64        9.64     49.62 o 
  -5   9   6       14.68       24.79     42.11 o 
  -4   9   6      189.12      143.22     49.18 o 
  -3   9   6        8.74       51.59     51.59 o 
  -2   9   6      321.37      389.72     54.60 o 
  -1   9   6     1011.04     1181.03     63.46 o 
   0   9   6     1130.32     1048.15     76.21 o 
   1   9   6     1192.90     1265.20     66.89 o 
   2   9   6      391.77      409.89     58.00 o 
   3   9   6       10.04       16.89     52.63 o 
   4   9   6      208.43      185.96     54.89 o 
   5   9   6       15.67        6.19     44.41 o 
  -4  10   6       33.03       10.58     47.36 o 
  -3  10   6      256.35      285.35     54.63 o 
  -2  10   6      196.95      187.15     53.64 o 
  -1  10   6      121.13      146.83     51.91 o 
   0  10   6      269.08      262.13     40.48 o 
   1  10   6       93.36      143.77     51.86 o 
   2  10   6      185.65      143.30     54.65 o 
   3  10   6      256.41      165.78     57.56 o 
   4  10   6       26.61       52.93     48.53 o 
  -4  11   6       10.75        3.39     38.99 o 
  -3  11   6       54.69       96.77     48.02 o 
  -2  11   6       29.16        8.94     53.25 o 
  -1  11   6      339.31      403.62     56.40 o 
   0  11   6      339.83      362.04     38.91 o 
   1  11   6      358.85      298.44     59.15 o 
   2  11   6       23.39        1.58     52.57 o 
   3  11   6       45.34       21.47     50.60 o 
   4  11   6        9.78       16.61     41.92 o 
  -3  12   6       51.82       59.04     40.22 o 
  -2  12   6       46.72      149.32     45.34 o 
  -1  12   6       75.84      112.71     49.59 o 
   0  12   6       92.89      114.37     37.14 o 
   1  12   6       79.74       31.27     51.51 o 
   2  12   6       34.68       40.68     48.50 o 
   3  12   6       63.28       19.59     43.96 o 
  -2  13   6       15.57       33.91     38.03 o 
  -1  13   6       14.14       22.82     42.30 o 
   0  13   6       25.81       97.12     32.02 o 
   1  13   6       13.37       70.58     43.33 o 
   2  13   6       14.17       39.54     39.54 o 
   1   0   7       43.52       13.70     10.76 o 
   2   0   7     1530.62     1410.72     25.12 o 
   3   0   7     5860.56     6083.96     58.44 o 
   4   0   7      105.16      150.65     29.02 o 
   5   0   7       67.07       14.84     33.75 o 
   6   0   7        7.54       18.69     34.46 o 
   7   0   7        4.86       44.42     44.42 o 
  -7   1   7        6.59       28.68     42.86 o 
  -6   1   7        5.56       63.55     63.55 o 
  -5   1   7      248.66      293.21     56.15 o 
  -4   1   7      249.35      190.70     47.57 o 
  -3   1   7      570.53      604.48     37.01 o 
  -2   1   7      956.68     1063.76     33.21 o 
  -1   1   7     1741.74     1672.95     30.31 o 
   0   1   7      926.65      920.40     14.57 o 
   1   1   7     1167.47     1137.91     25.82 o 
   2   1   7      694.96      779.26     27.29 o 
   3   1   7      493.36      626.29     36.52 o 
   4   1   7      253.60      396.68     40.89 o 
   5   1   7      290.67      313.11     54.59 o 
   6   1   7        8.63        5.58     53.22 o 
   7   1   7        8.44       62.67     38.09 o 
  -6   2   7       28.49       37.84     54.51 o 
  -5   2   7        0.41       62.57     52.73 o 
  -4   2   7       46.57       44.33     44.11 o 
  -3   2   7      280.36      347.72     40.11 o 
  -2   2   7     1009.88     1120.10     37.27 o 
  -1   2   7       23.40       25.05     17.66 o 
   0   2   7    27281.00    25404.69    314.29 o 
   1   2   7       70.64       77.08     16.94 o 
   2   2   7     1350.15     1547.77     38.23 o 
   3   2   7      274.97      299.12     35.71 o 
   4   2   7       61.46       83.19     44.86 o 
   5   2   7        2.52       14.35     52.88 o 
   6   2   7       24.81       59.67     51.08 o 
  -6   3   7       94.84      159.86     51.86 o 
  -5   3   7       63.72       66.17     55.69 o 
  -4   3   7     1150.12     1136.66     62.46 o 
  -3   3   7       62.01       70.30     35.14 o 
  -2   3   7     2123.79     2043.29     49.94 o 
  -1   3   7     2109.83     2104.95     42.24 o 
   0   3   7      216.73      213.60     19.52 o 
   1   3   7     2016.77     2002.41     40.22 o 
   2   3   7     1904.97     1703.69     45.85 o 
   3   3   7       96.43      110.79     34.39 o 
   4   3   7     1204.25     1021.66     59.51 o 
   5   3   7       61.07       75.40     52.20 o 
   6   3   7       85.00       50.45     53.00 o 
  -6   4   7       24.19       48.53     49.97 o 
  -5   4   7       57.01       64.85     52.46 o 
  -4   4   7      266.48      288.43     51.11 o 
  -3   4   7       55.22        9.99     40.21 o 
  -2   4   7     1589.72     1579.81     49.33 o 
  -1   4   7     1802.18     2021.89     45.69 o 
   0   4   7      543.18      458.00     30.51 o 
   1   4   7     1870.78     1910.83     44.53 o 
   2   4   7     1668.34     1703.81     49.12 o 
   3   4   7       47.50      115.47     36.16 o 
   4   4   7      297.51      259.72     47.40 o 
   5   4   7       51.70       92.21     51.72 o 
   6   4   7       28.21       50.30     47.90 o 
  -6   5   7       43.73      102.09     45.26 o 
  -5   5   7        2.76        1.47     51.27 o 
  -4   5   7      225.92      170.67     50.81 o 
  -3   5   7      699.28      634.88     49.21 o 
  -2   5   7     1177.53     1038.24     46.27 o 
  -1   5   7     1111.59     1047.91     42.24 o 
   0   5   7     1191.40     1138.22     29.25 o 
   1   5   7      786.64      830.64     36.90 o 
   2   5   7     1169.71     1083.21     46.69 o 
   3   5   7      720.02      688.33     50.84 o 
   4   5   7      282.28      317.09     49.90 o 
   5   5   7        3.90       19.11     53.55 o 
   6   5   7       46.38       36.48     46.15 o 
  -6   6   7       14.97       74.61     41.83 o 
  -5   6   7        2.27       53.70     53.70 o 
  -4   6   7       93.42       53.81     50.96 o 
  -3   6   7      170.05      196.21     45.43 o 
  -2   6   7      499.51      535.00     44.58 o 
  -1   6   7      873.71      806.57     45.55 o 
   0   6   7      599.08      552.68     26.43 o 
   1   6   7      789.13      815.45     45.68 o 
   2   6   7      608.87      707.54     46.53 o 
   3   6   7      184.76      222.97     45.03 o 
   4   6   7      136.92      119.96     48.99 o 
   5   6   7        0.29       54.91     54.91 o 
   6   6   7       12.20       44.53     44.53 o 
  -6   7   7        4.53       48.87     37.69 o 
  -5   7   7       26.93       49.43     49.43 o 
  -4   7   7        7.80       28.43     48.34 o 
  -3   7   7      135.37      164.73     49.04 o 
  -2   7   7      177.32      132.14     41.05 o 
  -1   7   7      633.62      669.09     44.39 o 
   0   7   7      989.22      862.10     67.77 o 
   1   7   7      524.02      531.56     44.14 o 
   2   7   7      165.36      112.02     44.10 o 
   3   7   7      121.36       93.28     48.98 o 
   4   7   7       12.20       31.57     49.69 o 
   5   7   7       23.46       10.13     51.92 o 
   6   7   7        2.92       45.04     39.32 o 
  -5   8   7       14.84       46.54     45.72 o 
  -4   8   7       54.13       20.97     53.39 o 
  -3   8   7      757.46      669.45     61.11 o 
  -2   8   7      372.34      466.47     52.38 o 
  -1   8   7      801.09      871.93     56.10 o 
   0   8   7       41.11        2.65     30.21 o 
   1   8   7      798.82      723.88     56.23 o 
   2   8   7      386.74      470.39     53.02 o 
   3   8   7      778.97      835.87     63.63 o 
   4   8   7       59.27      119.61     51.47 o 
   5   8   7       10.01       22.08     48.82 o 
  -5   9   7       51.26       22.36     41.59 o 
  -4   9   7       28.45       26.02     49.34 o 
  -3   9   7       11.34       19.66     50.98 o 
  -2   9   7      134.84      146.07     51.26 o 
  -1   9   7      324.69      286.32     52.31 o 
   0   9   7      206.67      172.94     36.52 o 
   1   9   7      476.50      524.43     57.80 o 
   2   9   7      104.48      151.82     51.52 o 
   3   9   7        3.90       53.72     53.72 o 
   4   9   7       46.89       15.04     51.75 o 
   5   9   7       53.33       48.41     44.05 o 
  -4  10   7       26.64       33.11     46.02 o 
  -3  10   7       18.98       26.83     50.58 o 
  -2  10   7      139.50      171.24     53.41 o 
  -1  10   7       45.82       83.74     51.23 o 
   0  10   7      101.43       69.30     38.32 o 
   1  10   7       16.39       44.99     50.22 o 
   2  10   7      141.28       68.74     55.31 o 
   3  10   7       30.72        4.57     52.64 o 
   4  10   7       26.51       40.26     47.44 o 
  -4  11   7       48.37       38.14     39.30 o 
  -3  11   7       38.67       67.74     46.12 o 
  -2  11   7      241.55      169.66     57.58 o 
  -1  11   7       16.84       53.65     53.65 o 
   0  11   7        5.58       16.85     37.11 o 
   1  11   7        8.64       53.38     52.04 o 
   2  11   7      268.82      354.97     57.44 o 
   3  11   7       21.10       73.02     48.43 o 
   4  11   7       54.10       37.93     43.10 o 
  -3  12   7        5.41       40.72     40.72 o 
  -2  12   7        9.90       71.29     46.40 o 
  -1  12   7       30.58       52.69     52.69 o 
   0  12   7       92.04       85.89     36.80 o 
   1  12   7       34.87       19.25     50.85 o 
   2  12   7        3.60        1.44     47.48 o 
   3  12   7        4.81       18.22     40.02 o 
  -2  13   7       21.46       14.61     38.63 o 
  -1  13   7       78.43       46.76     43.08 o 
   0  13   7        0.95       26.08     32.31 o 
   1  13   7       82.13       94.46     44.51 o 
   2  13   7       25.02       23.96     38.59 o 
   0   0   8     1598.12     1866.70    116.01 o 
   1   0   8    21504.31    19987.79    276.94 o 
   2   0   8      896.60      880.69     21.92 o 
   3   0   8     1553.97     1472.55     33.97 o 
   4   0   8      467.74      503.17     33.04 o 
   5   0   8      629.49      743.53     39.18 o 
   6   0   8        2.03       48.07     34.16 o 
   7   0   8        1.42        2.84     35.02 o 
  -7   1   8        0.05       35.45     41.31 o 
  -6   1   8       30.22       97.85     59.33 o 
  -5   1   8       18.10       12.27     53.72 o 
  -4   1   8      106.07       42.22     43.94 o 
  -3   1   8      720.43      676.96     41.04 o 
  -2   1   8     1713.06     1803.46     40.96 o 
  -1   1   8     1818.43     1766.10     32.07 o 
   0   1   8       25.11        5.31     10.63 o 
   1   1   8     2160.08     2118.40     34.51 o 
   2   1   8     1493.34     1609.60     39.08 o 
   3   1   8      484.04      502.40     36.50 o 
   4   1   8      105.81       90.02     42.78 o 
   5   1   8       31.76        2.86     51.56 o 
   6   1   8       34.93       70.29     49.30 o 
  -6   2   8      101.09       78.19     54.06 o 
  -5   2   8      148.59      174.78     52.37 o 
  -4   2   8      209.21      160.96     49.15 o 
  -3   2   8      402.75      385.59     38.05 o 
  -2   2   8     1948.25     1878.73     45.11 o 
  -1   2   8     5333.50     5079.00     56.87 o 
   0   2   8     4185.57     4337.97     34.44 o 
   1   2   8     5038.33     4754.12     53.19 o 
   2   2   8     1809.55     1621.70     43.22 o 
   3   2   8      414.82      428.05     35.92 o 
   4   2   8      200.74      254.28     48.41 o 
   5   2   8      137.62      167.27     54.39 o 
   6   2   8      107.99       89.10     54.27 o 
  -6   3   8       15.03      108.57     53.25 o 
  -5   3   8       21.71       17.22     55.60 o 
  -4   3   8       64.68       60.40     50.14 o 
  -3   3   8      547.07      593.71     44.49 o 
  -2   3   8     1239.28     1393.84     45.24 o 
  -1   3   8      386.39      400.92     25.51 o 
   0   3   8    18428.94    16295.13    375.34 o 
   1   3   8      300.83      223.31     24.81 o 
   2   3   8     1262.16     1192.62     41.47 o 
   3   3   8      467.46      508.75     41.38 o 
   4   3   8       59.07       34.44     46.69 o 
   5   3   8       24.87        5.80     52.83 o 
   6   3   8       15.99       22.42     51.56 o 
  -6   4   8       66.54        8.41     50.13 o 
  -5   4   8      256.48      147.55     59.41 o 
  -4   4   8      899.80     1033.00     61.93 o 
  -3   4   8      761.42      760.64     49.84 o 
  -2   4   8     4754.12     4522.48     71.27 o 
  -1   4   8      906.43      923.44     36.72 o 
   0   4   8       28.12       24.90     15.66 o 
   1   4   8      979.60     1024.29     37.62 o 
   2   4   8     5051.61     4862.09     72.74 o 
   3   4   8      721.66      737.14     46.60 o 
   4   4   8      722.97      864.43     56.63 o 
   5   4   8      245.82      236.83     55.54 o 
   6   4   8       68.71        9.57     51.24 o 
  -6   5   8       25.64       47.44     47.44 o 
  -5   5   8       56.54       28.70     54.30 o 
  -4   5   8      146.55      240.43     50.83 o 
  -3   5   8      599.27      508.90     48.92 o 
  -2   5   8      169.87      200.06     36.92 o 
  -1   5   8       64.84       87.16     29.06 o 
   0   5   8    11698.22    12346.97     79.15 o 
   1   5   8      107.03      108.10     28.81 o 
   2   5   8      112.18      138.87     35.74 o 
   3   5   8      583.89      597.81     48.39 o 
   4   5   8      131.82      181.05     51.43 o 
   5   5   8       59.50       32.77     53.11 o 
   6   5   8       33.25       74.21     46.36 o 
  -6   6   8       31.82       14.33     42.98 o 
  -5   6   8       24.99       66.48     51.39 o 
  -4   6   8      123.74      126.00     54.50 o 
  -3   6   8       45.15        7.80     44.82 o 
  -2   6   8     1072.34     1058.12     51.28 o 
  -1   6   8     2207.03     2078.97     56.39 o 
   0   6   8       90.06       59.64     22.09 o 
   1   6   8     2301.18     2266.42     57.77 o 
   2   6   8     1073.23     1011.82     52.29 o 
   3   6   8       24.71       58.24     43.89 o 
   4   6   8      123.16      132.82     55.34 o 
   5   6   8       29.89       50.72     52.94 o 
   6   6   8       32.79       40.11     43.22 o 
  -6   7   8        7.14       22.98     38.64 o 
  -5   7   8        3.48        9.98     50.38 o 
  -4   7   8      193.80      232.11     50.92 o 
  -3   7   8      378.77      377.32     53.12 o 
  -2   7   8       61.40       56.30     43.15 o 
  -1   7   8       39.62       83.22     34.75 o 
   0   7   8       98.64       86.06     26.27 o 
   1   7   8       68.97       24.04     40.06 o 
   2   7   8       63.19       31.37     43.88 o 
   3   7   8      407.52      432.87     54.93 o 
   4   7   8      161.54      172.75     52.74 o 
   5   7   8        7.06       85.99     50.68 o 
   6   7   8        5.70       32.57     39.76 o 
  -5   8   8       23.87        4.01     48.15 o 
  -4   8   8      116.46       64.50     51.70 o 
  -3   8   8      115.80       48.79     51.02 o 
  -2   8   8        1.21       15.31     43.54 o 
  -1   8   8     1437.94     1431.80     65.99 o 
   0   8   8      332.16      345.46     66.77 o 
   1   8   8     1369.08     1282.63     62.45 o 
   2   8   8        4.23       83.78     45.70 o 
   3   8   8      109.20      121.53     52.11 o 
   4   8   8       99.12      122.92     52.73 o 
   5   8   8       25.63       35.86     49.48 o 
  -5   9   8        8.63       10.45     38.58 o 
  -4   9   8        2.11       60.69     49.47 o 
  -3   9   8       56.18       92.53     49.87 o 
  -2   9   8       42.55       78.71     50.96 o 
  -1   9   8       65.49       54.57     48.10 o 
   0   9   8       70.01       90.72     34.47 o 
   1   9   8      117.74       94.65     52.90 o 
   2   9   8       54.07       75.51     50.26 o 
   3   9   8       51.29      122.91     52.73 o 
   4   9   8        0.73       27.01     53.86 o 
   5   9   8        5.94       18.43     43.36 o 
  -4  10   8       68.90       31.64     45.46 o 
  -3  10   8       15.84       31.36     49.82 o 
  -2  10   8      218.90      256.06     55.51 o 
  -1  10   8      172.07      197.03     51.66 o 
   0  10   8      206.54      177.80     58.80 o 
   1  10   8      137.12       46.59     53.64 o 
   2  10   8      159.53       90.82     56.95 o 
   3  10   8       17.07       41.51     54.06 o 
   4  10   8       80.40      131.51     50.74 o 
  -4  11   8       21.52       16.70     37.83 o 
  -3  11   8       27.66       22.10     46.77 o 
  -2  11   8       73.12       46.55     53.50 o 
  -1  11   8       65.99      169.97     49.83 o 
   0  11   8      262.01      276.81     70.42 o 
   1  11   8       74.33        3.18     53.88 o 
   2  11   8       68.59      101.21     55.27 o 
   3  11   8       26.18       18.55     49.17 o 
   4  11   8       23.83       46.92     39.55 o 
  -3  12   8       19.90       29.11     39.11 o 
  -2  12   8      122.34      140.45     47.93 o 
  -1  12   8       59.08       36.44     52.38 o 
   0  12   8        1.36       38.02     38.02 o 
   1  12   8       62.00       72.43     50.61 o 
   2  12   8      113.27      161.43     48.25 o 
   3  12   8       21.34       41.07     44.13 o 
  -2  13   8        4.02       63.40     35.49 o 
  -1  13   8        1.96        6.28     42.75 o 
   0  13   8       91.26       93.77     31.72 o 
   1  13   8        4.31       22.76     42.47 o 
   2  13   8        5.10        4.47     40.04 o 
   1   0   9       22.01       87.17     87.17 o 
   2   0   9     1051.53     1049.16     28.89 o 
   3   0   9     6460.06     6659.82     59.95 o 
   4   0   9      397.92      381.82     44.48 o 
   5   0   9       18.10       10.00     33.16 o 
   6   0   9       17.92       40.62     34.32 o 
  -6   1   9       45.75       73.17     58.50 o 
  -5   1   9        6.29       30.43     54.59 o 
  -4   1   9       49.67       19.73     45.68 o 
  -3   1   9     1684.99     1725.53     52.56 o 
  -2   1   9      361.39      348.46     28.36 o 
  -1   1   9     8174.39     8386.53     67.68 o 
   0   1   9     7755.20     7155.88    101.57 o 
   1   1   9     7246.28     7156.80     62.41 o 
   2   1   9      275.94      276.43     25.89 o 
   3   1   9     1548.40     1662.68     51.06 o 
   4   1   9       65.50       35.11     43.03 o 
   5   1   9       12.99       22.11     50.82 o 
   6   1   9       38.57       24.55     50.29 o 
  -6   2   9       45.54       12.27     51.48 o 
  -5   2   9       62.60       63.33     49.58 o 
  -4   2   9      314.73      353.35     49.36 o 
  -3   2   9     1092.71     1037.40     46.62 o 
  -2   2   9     1713.34     1667.85     45.13 o 
  -1   2   9     2162.13     2172.33     40.60 o 
   0   2   9    10021.68     9952.46    174.26 o 
   1   2   9     1749.15     1850.59     35.88 o 
   2   2   9     1848.77     1777.71     44.74 o 
   3   2   9     1357.75     1344.98     50.59 o 
   4   2   9      242.17      320.48     48.30 o 
   5   2   9       61.37       85.59     53.75 o 
   6   2   9       37.62       94.02     51.77 o 
  -6   3   9        2.83       20.74     54.04 o 
  -5   3   9      126.72      273.58     56.00 o 
  -4   3   9      329.15      361.15     53.81 o 
  -3   3   9      463.58      495.57     45.72 o 
  -2   3   9     2858.02     3034.35     59.13 o 
  -1   3   9     3542.85     3402.59     54.61 o 
   0   3   9       89.02      130.18     47.49 o 
   1   3   9     3338.13     3070.01     52.11 o 
   2   3   9     3055.77     3048.11     56.33 o 
   3   3   9      320.52      344.59     40.66 o 
   4   3   9      306.12      288.72     52.71 o 
   5   3   9      154.29      162.96     57.85 o 
   6   3   9        3.21       22.42     53.24 o 
  -6   4   9       27.49        5.66     50.35 o 
  -5   4   9      115.05      119.15     56.42 o 
  -4   4   9        4.20       50.26     50.26 o 
  -3   4   9      113.90      122.73     42.28 o 
  -2   4   9      206.47      199.68     34.90 o 
  -1   4   9     7304.16     7743.30     84.46 o 
   0   4   9       69.07       65.98     17.09 o 
   1   4   9     7646.13     8451.54     84.41 o 
   2   4   9      368.14      332.25     36.16 o 
   3   4   9       83.60       53.47     40.37 o 
   4   4   9        6.63       25.77     46.52 o 
   5   4   9       96.74      125.65     55.42 o 
   6   4   9       30.36       23.08     50.76 o 
  -6   5   9       24.09        6.57     46.64 o 
  -5   5   9       27.56       53.48     55.13 o 
  -4   5   9        4.64       17.42     49.71 o 
  -3   5   9      195.32      114.61     45.17 o 
  -2   5   9      694.41      740.25     43.96 o 
  -1   5   9     4178.70     4176.84     68.25 o 
   0   5   9       65.96      110.97     21.41 o 
   1   5   9     3855.77     3837.65     66.22 o 
   2   5   9      590.69      582.27     42.47 o 
   3   5   9      221.59      231.72     43.77 o 
   4   5   9        0.16       11.32     50.64 o 
   5   5   9       20.97       44.99     53.24 o 
   6   5   9       23.62       47.86     48.12 o 
  -6   6   9       28.77        3.58     42.85 o 
  -5   6   9       34.72       66.72     51.05 o 
  -4   6   9      106.56      140.95     50.63 o 
  -3   6   9      407.21      385.09     50.39 o 
  -2   6   9      342.79      317.92     43.74 o 
  -1   6   9      993.73      984.85     47.70 o 
   0   6   9     1011.25      942.51     32.21 o 
   1   6   9     1031.87     1095.39     49.25 o 
   2   6   9      389.71      360.26     44.79 o 
   3   6   9      352.42      362.13     50.24 o 
   4   6   9      139.59      244.75     54.17 o 
   5   6   9       34.64       76.15     52.00 o 
   6   6   9       33.31       32.43     43.54 o 
  -6   7   9       11.87       32.84     36.27 o 
  -5   7   9       32.50       76.61     49.30 o 
  -4   7   9       63.53       46.61     52.15 o 
  -3   7   9      274.71      169.73     54.26 o 
  -2   7   9      764.61      740.99     53.40 o 
  -1   7   9     1241.80     1113.73     54.81 o 
   0   7   9     1079.81      986.16     42.45 o 
   1   7   9     1144.12     1123.44     53.28 o 
   2   7   9      718.12      633.92     53.90 o 
   3   7   9      267.71      270.96     52.76 o 
   4   7   9       63.75       41.21     56.81 o 
   5   7   9       27.56       46.51     51.16 o 
  -5   8   9       22.14       27.62     45.10 o 
  -4   8   9       35.93       92.92     49.80 o 
  -3   8   9      368.53      377.78     53.95 o 
  -2   8   9       69.29       47.41     47.41 o 
  -1   8   9      180.98      293.77     45.23 o 
   0   8   9      462.63      603.89     66.18 o 
   1   8   9      188.11      187.64     46.63 o 
   2   8   9      126.26       15.55     48.80 o 
   3   8   9      390.45      446.73     56.40 o 
   4   8   9       54.14      173.88     53.99 o 
   5   8   9       25.69       58.80     47.99 o 
  -5   9   9        4.11       50.55     38.52 o 
  -4   9   9       52.49       25.91     49.14 o 
  -3   9   9        9.19      100.35     49.05 o 
  -2   9   9      160.37      166.97     49.36 o 
  -1   9   9      448.94      392.55     55.87 o 
   0   9   9       53.75       15.94     33.60 o 
   1   9   9      484.21      472.96     55.33 o 
   2   9   9      148.68      180.13     51.43 o 
   3   9   9       10.79       52.56     52.56 o 
   4   9   9       50.66       74.80     52.18 o 
   5   9   9        3.52       32.79     43.23 o 
  -4  10   9        6.47       24.84     44.84 o 
  -3  10   9       50.53       73.03     49.08 o 
  -2  10   9       52.71       58.40     53.45 o 
  -1  10   9      393.72      521.95     56.40 o 
   0  10   9     1599.04     1714.99     53.56 o 
   1  10   9      314.89      288.20     56.41 o 
   2  10   9       61.18       98.62     53.37 o 
   3  10   9       51.79       23.06     53.70 o 
   4  10   9        3.77       16.53     47.41 o 
  -4  11   9       58.40       21.98     36.20 o 
  -3  11   9       89.13       48.73     48.73 o 
  -2  11   9      214.71      232.09     53.00 o 
  -1  11   9       42.73       72.55     49.94 o 
   0  11   9       34.39       56.43     35.82 o 
   1  11   9       29.79        1.65     53.05 o 
   2  11   9      217.04      195.36     54.12 o 
   3  11   9       69.96       52.42     48.08 o 
   4  11   9       57.71       80.79     40.77 o 
  -3  12   9        6.66       25.40     40.03 o 
  -2  12   9        8.17       31.15     45.50 o 
  -1  12   9       89.65      179.91     52.48 o 
   0  12   9      135.34      175.39     51.85 o 
   1  12   9       83.53      124.48     51.07 o 
   2  12   9        4.50       30.26     49.29 o 
   3  12   9        2.98        1.22     40.60 o 
  -2  13   9        9.11      101.81     36.08 o 
  -1  13   9       58.74       23.52     43.02 o 
   0  13   9       37.37        1.38     32.00 o 
   1  13   9       68.79       99.40     42.28 o 
   2  13   9        8.41       11.15     38.31 o 
   0   0  10     1866.72     1937.08     24.17 o 
   1   0  10      491.31      561.96     65.33 o 
   2   0  10      298.22      324.10     37.55 o 
   3   0  10        2.33       18.83     23.07 o 
   4   0  10       34.39        1.53     29.79 o 
   5   0  10       28.58       89.41     49.23 o 
   6   0  10        6.50       29.69     32.96 o 
  -6   1  10       26.90       15.50     57.76 o 
  -5   1  10      102.72       95.75     53.92 o 
  -4   1  10      124.30      150.45     45.80 o 
  -3   1  10      221.20      196.11     38.13 o 
  -2   1  10     1312.30     1384.87     40.08 o 
  -1   1  10     2564.02     2329.94     40.13 o 
   0   1  10       11.61        5.35     11.58 o 
   1   1  10     2793.95     2740.81     42.45 o 
   2   1  10      773.80      834.33     33.32 o 
   3   1  10      247.99      277.76     37.42 o 
   4   1  10      187.59      190.60     45.72 o 
   5   1  10      108.35      165.39     50.97 o 
   6   1  10       24.50        5.37     50.53 o 
  -6   2  10      157.12       60.77     48.61 o 
  -5   2  10       77.12       60.40     52.21 o 
  -4   2  10       90.26       68.40     46.66 o 
  -3   2  10     1035.89     1069.41     48.78 o 
  -2   2  10       18.03       25.97     26.83 o 
  -1   2  10      636.60      619.04     28.20 o 
   0   2  10     1155.30     1073.89     21.42 o 
   1   2  10      865.95      818.26     29.05 o 
   2   2  10       89.70       91.61     26.97 o 
   3   2  10     1176.45     1224.49     50.38 o 
   4   2  10      103.54       84.56     47.09 o 
   5   2  10       63.53       74.12     51.85 o 
   6   2  10      172.49       15.25     53.43 o 
  -6   3  10      167.60      191.49     52.55 o 
  -5   3  10        2.28       33.22     56.27 o 
  -4   3  10      321.97      355.34     53.45 o 
  -3   3  10      341.47      378.26     46.27 o 
  -2   3  10      301.06      360.55     33.34 o 
  -1   3  10     4906.55     4981.81     65.90 o 
   0   3  10      477.42      405.66     65.95 o 
   1   3  10     4522.94     4543.42     62.43 o 
   2   3  10      429.86      492.25     34.11 o 
   3   3  10      359.09      302.23     43.96 o 
   4   3  10      370.17      409.19     51.83 o 
   5   3  10        3.99        9.00     52.28 o 
   6   3  10      161.75      102.64     54.43 o 
  -6   4  10        5.50        9.97     52.02 o 
  -5   4  10      547.01      657.65     62.41 o 
  -4   4  10      122.73       92.41     51.59 o 
  -3   4  10      763.37      899.66     50.55 o 
  -2   4  10       68.98       30.40     32.23 o 
  -1   4  10      177.06      134.60     30.39 o 
   0   4  10        7.48       35.19     17.39 o 
   1   4  10      154.79       98.31     29.20 o 
   2   4  10       74.68       62.85     30.88 o 
   3   4  10      799.46      731.98     52.36 o 
   4   4  10      125.20      119.95     50.75 o 
   5   4  10      530.54      527.19     59.41 o 
   6   4  10        5.66       22.96     48.91 o 
  -6   5  10       16.17       47.53     47.53 o 
  -5   5  10       94.65       12.48     58.76 o 
  -4   5  10       21.45      127.82     49.68 o 
  -3   5  10      405.09      375.16     48.78 o 
  -2   5  10      103.80       98.68     36.72 o 
  -1   5  10      727.70      736.18     41.72 o 
   0   5  10     1358.15     1372.46     33.49 o 
   1   5  10      491.29      441.46     36.78 o 
   2   5  10       64.53      101.25     35.18 o 
   3   5  10      446.05      316.96     50.71 o 
   4   5  10        8.05        5.76     50.17 o 
   5   5  10      118.83       93.42     54.45 o 
   6   5  10       17.39       44.91     45.41 o 
  -6   6  10        7.61       88.74     41.96 o 
  -5   6  10       43.24       40.37     55.12 o 
  -4   6  10      192.11      106.83     55.35 o 
  -3   6  10      121.29       82.89     47.98 o 
  -2   6  10      839.60      780.92     49.29 o 
  -1   6  10      359.32      403.85     40.34 o 
   0   6  10     1853.22     1697.24     37.90 o 
   1   6  10      311.54      293.89     39.06 o 
   2   6  10      736.50      676.85     48.60 o 
   3   6  10      113.77      100.06     48.00 o 
   4   6  10      197.63      308.29     52.52 o 
   5   6  10       53.64       56.78     53.11 o 
   6   6  10        5.20       20.13     42.36 o 
  -5   7  10       75.16       96.28     47.92 o 
  -4   7  10      201.79      232.11     53.75 o 
  -3   7  10      538.85      497.99     53.95 o 
  -2   7  10      461.70      377.57     51.19 o 
  -1   7  10      109.82      113.90     38.85 o 
   0   7  10       84.58       85.05     27.17 o 
   1   7  10      144.59       85.22     41.52 o 
   2   7  10      523.39      472.42     52.52 o 
   3   7  10      613.07      586.30     62.30 o 
   4   7  10      171.23       91.81     56.50 o 
   5   7  10       62.16      127.44     51.13 o 
  -5   8  10        0.69       47.60     47.60 o 
  -4   8  10       33.91       31.51     53.09 o 
  -3   8  10       88.92       74.86     51.98 o 
  -2   8  10      206.42      176.53     49.52 o 
  -1   8  10       19.93       58.53     44.12 o 
   0   8  10      845.71      724.00     38.59 o 
   1   8  10       23.85       18.60     43.98 o 
   2   8  10      259.61      197.29     49.01 o 
   3   8  10       93.14       99.99     51.81 o 
   4   8  10       27.17      115.34     51.54 o 
   5   8  10        0.02        5.35     46.47 o 
  -5   9  10       12.07       12.47     38.69 o 
  -4   9  10       10.33       47.32     47.47 o 
  -3   9  10       29.59       79.20     50.20 o 
  -2   9  10      157.39      207.10     54.02 o 
  -1   9  10      176.82      113.28     49.43 o 
   0   9  10       36.75       16.47     34.61 o 
   1   9  10      224.61      226.86     53.36 o 
   2   9  10      163.11      151.86     52.47 o 
   3   9  10       38.36       66.85     50.76 o 
   4   9  10        2.43       26.84     51.78 o 
   5   9  10       12.88        5.96     42.40 o 
  -4  10  10       15.15       14.22     46.50 o 
  -3  10  10      186.28      121.67     51.51 o 
  -2  10  10        3.82       50.74     49.42 o 
  -1  10  10      205.98      167.16     55.93 o 
   0  10  10       18.87       63.23     57.30 o 
   1  10  10      217.08      205.65     56.55 o 
   2  10  10        0.95       39.05     55.05 o 
   3  10  10      196.88      142.04     54.68 o 
   4  10  10       15.51        0.00     46.38 o 
  -4  11  10        4.02       25.81     36.59 o 
  -3  11  10       39.66       93.80     46.83 o 
  -2  11  10       12.75       52.83     52.83 o 
  -1  11  10       99.58      104.63     54.56 o 
   0  11  10        6.23       36.48     56.61 o 
   1  11  10      132.70      108.63     56.39 o 
   2  11  10       12.29       34.91     52.12 o 
   3  11  10       42.02       72.86     47.63 o 
   4  11  10        3.37       31.66     40.10 o 
  -3  12  10       51.71       28.31     38.80 o 
  -2  12  10       10.65       34.78     46.01 o 
  -1  12  10       37.63       24.44     47.37 o 
   0  12  10      107.11      109.33     36.38 o 
   1  12  10       39.82       36.09     50.35 o 
   2  12  10        9.59       97.90     46.64 o 
   3  12  10       52.83      138.99     40.44 o 
  -2  13  10       30.22        4.28     36.49 o 
  -1  13  10       17.71       15.76     41.66 o 
   0  13  10        8.74        5.61     31.77 o 
   1  13  10       14.79       32.84     40.80 o 
   2  13  10       33.43       58.59     37.10 o 
   1   0  11      721.06     1534.29    703.07 o 
   2   0  11     5900.26     6530.32     53.99 o 
   3   0  11       25.64       15.32     23.37 o 
   4   0  11      291.18      350.17     32.51 o 
   5   0  11        1.12       22.89     34.92 o 
   6   0  11        5.85       53.87     53.87 o 
  -6   1  11        8.84       57.57     57.57 o 
  -5   1  11       36.76      119.61     53.15 o 
  -4   1  11      337.17      397.39     50.28 o 
  -3   1  11      937.20      932.31     47.49 o 
  -2   1  11     1138.78     1101.80     38.83 o 
  -1   1  11      311.27      322.83     23.40 o 
   0   1  11     6721.20     6545.77     42.95 o 
   1   1  11      457.11      434.26     24.95 o 
   2   1  11     1292.88     1244.33     38.89 o 
   3   1  11     1129.37     1181.18     47.31 o 
   4   1  11      315.72      299.64     48.02 o 
   5   1  11       36.74      174.21     49.77 o 
   6   1  11        4.57       14.56     49.61 o 
  -6   2  11       82.50       46.94     49.36 o 
  -5   2  11       84.60       22.96     52.69 o 
  -4   2  11       67.31       11.52     46.71 o 
  -3   2  11      269.37      216.12     39.76 o 
  -2   2  11     3096.78     2950.20     58.24 o 
  -1   2  11     4768.70     4671.82     59.48 o 
   0   2  11      375.07      378.45     26.25 o 
   1   2  11     3909.96     3893.46     54.40 o 
   2   2  11     2918.06     2963.59     57.05 o 
   3   2  11      278.21      314.35     39.90 o 
   4   2  11       38.13       53.75     45.22 o 
   5   2  11      104.24       13.08     55.94 o 
   6   2  11       85.54       54.79     50.03 o 
  -6   3  11       78.89       88.86     51.18 o 
  -5   3  11       91.37      107.06     57.23 o 
  -4   3  11      832.82      856.86     62.55 o 
  -3   3  11     2118.11     2029.81     66.18 o 
  -2   3  11       59.78       86.95     32.29 o 
  -1   3  11     1367.52     1325.38     41.97 o 
   0   3  11     3767.88     4052.37    124.10 o 
   1   3  11     1203.18     1170.33     38.79 o 
   2   3  11       40.78       62.14     29.06 o 
   3   3  11     2126.36     1937.46     63.14 o 
   4   3  11      858.58      850.12     60.15 o 
   5   3  11       96.66       34.50     54.78 o 
   6   3  11       71.10       21.91     52.30 o 
  -6   4  11      112.49      113.60     50.53 o 
  -5   4  11       54.55       66.24     58.13 o 
  -4   4  11      202.57      194.91     56.27 o 
  -3   4  11       55.12       51.54     43.42 o 
  -2   4  11     1105.98     1157.68     50.57 o 
  -1   4  11     7082.86     6983.02     83.76 o 
   0   4  11       93.18       98.61     19.10 o 
   1   4  11     7595.11     7448.70     83.89 o 
   2   4  11     1138.22     1403.33     47.95 o 
   3   4  11       77.20       42.97     42.97 o 
   4   4  11      194.31      312.85     50.68 o 
   5   4  11       58.46       43.92     54.06 o 
   6   4  11      104.91       40.05     50.33 o 
  -6   5  11       14.00       32.60     45.75 o 
  -5   5  11       29.40        3.12     55.67 o 
  -4   5  11      578.99      550.89     61.83 o 
  -3   5  11     1385.00     1592.96     65.76 o 
  -2   5  11       31.97       90.22     35.00 o 
  -1   5  11     2732.29     2643.42     62.41 o 
   0   5  11     1517.83     1570.75     57.57 o 
   1   5  11     2897.00     2815.09     63.80 o 
   2   5  11       28.76        7.34     35.66 o 
   3   5  11     1308.59     1343.49     62.79 o 
   4   5  11      564.52      627.00     60.26 o 
   5   5  11       21.31       12.15     54.56 o 
   6   5  11       16.94       35.37     45.48 o 
  -6   6  11       19.08       20.83     42.21 o 
  -5   6  11       30.28        7.49     53.30 o 
  -4   6  11      203.18      156.07     54.39 o 
  -3   6  11      260.27      254.41     50.83 o 
  -2   6  11      828.44      824.89     51.57 o 
  -1   6  11      167.47       62.76     36.94 o 
   0   6  11       15.02        5.92     23.57 o 
   1   6  11      204.55      236.96     38.95 o 
   2   6  11      782.17      726.46     50.47 o 
   3   6  11      255.68      204.62     51.48 o 
   4   6  11      236.46      276.49     56.33 o 
   5   6  11       29.05       79.00     53.33 o 
   6   6  11       16.04       11.59     42.68 o 
  -5   7  11       28.59        1.48     50.36 o 
  -4   7  11      272.90      169.80     56.66 o 
  -3   7  11       63.07       58.28     50.28 o 
  -2   7  11      847.74      873.93     57.98 o 
  -1   7  11      615.68      637.99     47.43 o 
   0   7  11     1016.20     1055.86     38.21 o 
   1   7  11      581.67      563.89     47.36 o 
   2   7  11      839.23      898.90     57.16 o 
   3   7  11       82.97       88.32     50.61 o 
   4   7  11      272.26      241.09     55.88 o 
   5   7  11       32.02       77.68     49.84 o 
  -5   8  11       35.07       14.14     46.83 o 
  -4   8  11       86.09       73.60     53.48 o 
  -3   8  11       13.56       51.40     50.21 o 
  -2   8  11       82.01       12.96     49.69 o 
  -1   8  11        8.83        8.04     42.79 o 
   0   8  11       29.67       13.03     31.65 o 
   1   8  11       20.30       21.65     44.18 o 
   2   8  11      118.16      108.68     48.94 o 
   3   8  11        8.27       10.61     52.24 o 
   4   8  11       94.73       64.38     54.24 o 
   5   8  11       28.38       34.72     46.74 o 
  -5   9  11       14.93       25.44     38.56 o 
  -4   9  11       32.63       50.09     50.09 o 
  -3   9  11       79.28       94.57     50.68 o 
  -2   9  11       19.85        9.08     50.05 o 
  -1   9  11      230.71      128.76     52.72 o 
   0   9  11      648.94      718.64     42.37 o 
   1   9  11      223.18      211.43     53.65 o 
   2   9  11       20.10       44.04     49.72 o 
   3   9  11       63.35       54.45     55.75 o 
   4   9  11       28.98       20.69     50.09 o 
   5   9  11       20.04       54.79     40.37 o 
  -4  10  11        9.73        3.87     45.25 o 
  -3  10  11       29.25       36.99     51.75 o 
  -2  10  11       29.53       78.35     49.27 o 
  -1  10  11      318.96      348.34     55.13 o 
   0  10  11        5.56       36.47     36.47 o 
   1  10  11      250.14      209.66     55.13 o 
   2  10  11       21.27        1.50     52.40 o 
   3  10  11       37.73       48.45     51.94 o 
   4  10  11       13.86       90.79     45.27 o 
  -4  11  11        8.68        2.09     36.25 o 
  -3  11  11       94.75       56.38     48.31 o 
  -2  11  11       58.06      164.30     48.26 o 
  -1  11  11       25.08       65.71     52.84 o 
   0  11  11       12.82        7.23     37.05 o 
   1  11  11       21.36      168.99     52.67 o 
   2  11  11       70.43      114.01     50.63 o 
   3  11  11       88.46       91.16     49.31 o 
  -3  12  11        0.11        7.72     36.86 o 
  -2  12  11       11.75       47.45     44.20 o 
  -1  12  11       72.10      156.08     48.89 o 
   0  12  11       15.30       36.96     35.23 o 
   1  12  11       86.36      145.12     48.97 o 
   2  12  11       18.05        1.32     46.77 o 
   3  12  11        0.01       10.31     39.06 o 
  -1  13  11       40.38       47.44     41.77 o 
   0  13  11      180.35      149.45     35.67 o 
   1  13  11       39.22       26.12     40.90 o 
   0   0  12     1781.48     1628.31     26.12 o 
   1   0  12     2868.88     2800.49     51.59 o 
   2   0  12     2394.04     2606.40     37.55 o 
   3   0  12      671.29      806.01     31.58 o 
   4   0  12      257.54      245.94     45.91 o 
   5   0  12        0.42        2.92     85.63 o 
   6   0  12       38.19       25.10     58.69 o 
  -6   1  12        5.12       45.68     54.25 o 
  -5   1  12      442.04      440.84     58.43 o 
  -4   1  12      464.57      468.62     54.42 o 
  -3   1  12     1486.67     1545.45     54.74 o 
  -2   1  12     2507.19     2557.40     53.98 o 
  -1   1  12     4634.95     4389.92     58.43 o 
   0   1  12     1286.60     1230.16     23.05 o 
   1   1  12     4800.32     4308.35     57.14 o 
   2   1  12     2776.67     2925.91     54.64 o 
   3   1  12     1396.74     1453.05     53.22 o 
   4   1  12      474.04      577.89     51.31 o 
   5   1  12      399.54      371.93     56.75 o 
   6   1  12        4.54       24.70     48.45 o 
  -6   2  12       21.81       84.91     47.32 o 
  -5   2  12      170.92       75.12     55.22 o 
  -4   2  12      118.99       96.39     46.43 o 
  -3   2  12      567.43      457.14     45.64 o 
  -2   2  12     1007.45     1115.89     43.33 o 
  -1   2  12     2656.46     2562.21     49.17 o 
   0   2  12     1906.90     1797.46     28.49 o 
   1   2  12     2744.06     2864.63     48.67 o 
   2   2  12      775.96      788.86     39.22 o 
   3   2  12      507.89      466.95     42.66 o 
   4   2  12       94.23      140.77     47.27 o 
   5   2  12      161.41      159.16     56.98 o 
   6   2  12       24.42       49.66     49.66 o 
  -6   3  12       28.68       71.31     49.98 o 
  -5   3  12      410.81      416.79     61.16 o 
  -4   3  12      545.96      660.70     58.95 o 
  -3   3  12      119.22       85.37     42.12 o 
  -2   3  12      582.10      604.71     40.04 o 
  -1   3  12     4571.68     4566.13     68.29 o 
   0   3  12    10883.85    11543.20     68.29 o 
   1   3  12     4732.97     4528.08     64.81 o 
   2   3  12      431.46      375.27     37.80 o 
   3   3  12      106.19      148.72     39.54 o 
   4   3  12      557.62      627.31     58.00 o 
   5   3  12      381.73      399.70     60.98 o 
   6   3  12       34.48       41.89     50.67 o 
  -6   4  12        2.31       16.90     51.69 o 
  -5   4  12       47.56       35.68     58.82 o 
  -4   4  12      296.59      369.55     58.67 o 
  -3   4  12       70.96       46.55     48.42 o 
  -2   4  12     2517.78     2590.07     67.37 o 
  -1   4  12     1310.68     1424.35     46.36 o 
   0   4  12     2825.58     2788.60    103.65 o 
   1   4  12     1373.64     1391.41     46.12 o 
   2   4  12     2577.08     2654.79     62.05 o 
   3   4  12       36.07       78.48     43.67 o 
   4   4  12      288.38      333.61     54.46 o 
   5   4  12       57.81       21.33     54.11 o 
   6   4  12        2.56       19.72     47.61 o 
  -6   5  12        7.60       49.37     46.51 o 
  -5   5  12        0.43       22.35     55.87 o 
  -4   5  12      131.80      191.34     55.56 o 
  -3   5  12      273.43      257.73     49.99 o 
  -2   5  12     1101.94     1043.41     54.02 o 
  -1   5  12      954.00      882.11     45.82 o 
   0   5  12     4211.38     4443.81    106.52 o 
   1   5  12     1061.23     1090.15     46.93 o 
   2   5  12     1184.63     1198.14     53.88 o 
   3   5  12      334.17      247.83     49.22 o 
   4   5  12       96.98       89.92     53.22 o 
   5   5  12        0.70       12.15     55.70 o 
   6   5  12        7.44        2.48     44.19 o 
  -6   6  12       41.42        1.15     41.36 o 
  -5   6  12       23.09       12.07     52.75 o 
  -4   6  12        2.23       32.68     52.57 o 
  -3   6  12      300.26      206.60     52.14 o 
  -2   6  12     1971.16     2119.60     68.44 o 
  -1   6  12      731.68      746.42     48.26 o 
   0   6  12      749.98      774.23     53.47 o 
   1   6  12      777.89      715.13     48.18 o 
   2   6  12     1901.17     1962.71     67.44 o 
   3   6  12      225.03      180.54     51.70 o 
   4   6  12        6.12       63.71     52.11 o 
   5   6  12       24.75       22.30     52.53 o 
   6   6  12       36.84       45.14     40.81 o 
  -5   7  12       21.84      119.68     48.43 o 
  -4   7  12      403.88      354.90     57.62 o 
  -3   7  12      211.92      188.21     50.83 o 
  -2   7  12      262.30      207.17     49.67 o 
  -1   7  12      348.55      363.58     46.75 o 
   0   7  12        3.51       19.13     27.62 o 
   1   7  12      326.00      370.69     45.96 o 
   2   7  12      275.50      387.29     49.09 o 
   3   7  12      268.35      275.13     53.09 o 
   4   7  12      438.86      380.19     58.86 o 
   5   7  12       27.20      113.73     48.25 o 
  -5   8  12       43.90       46.94     46.45 o 
  -4   8  12       10.22        4.58     52.59 o 
  -3   8  12       31.67       36.56     52.77 o 
  -2   8  12       64.07       31.89     48.55 o 
  -1   8  12      384.04      403.81     50.10 o 
   0   8  12      639.09      735.84     39.65 o 
   1   8  12      489.07      481.55     54.60 o 
   2   8  12       69.80       95.12     47.35 o 
   3   8  12       46.28       10.67     52.34 o 
   4   8  12       11.99       79.33     53.58 o 
   5   8  12       44.41       62.93     47.23 o 
  -5   9  12        6.90       12.98     39.43 o 
  -4   9  12       19.33       36.80     50.84 o 
  -3   9  12      104.69      105.37     52.51 o 
  -2   9  12      337.72      423.21     52.27 o 
  -1   9  12      837.98      878.76     61.71 o 
   0   9  12       64.26      111.32     35.14 o 
   1   9  12      834.64      912.75     64.60 o 
   2   9  12      292.86      255.91     53.94 o 
   3   9  12       96.94      190.61     54.38 o 
   4   9  12       13.25       51.14     51.14 o 
   5   9  12        8.99        2.26     40.24 o 
  -4  10  12       10.34       44.47     44.47 o 
  -3  10  12       62.99        1.43     52.30 o 
  -2  10  12       86.93      209.83     50.82 o 
  -1  10  12      131.02      273.01     50.57 o 
   0  10  12        0.83       42.65     35.02 o 
   1  10  12      100.38      132.04     52.47 o 
   2  10  12       63.38       29.34     53.35 o 
   3  10  12       68.83       91.38     52.17 o 
   4  10  12       16.15       31.36     45.72 o 
  -3  11  12        2.11        3.92     45.68 o 
  -2  11  12       84.82       82.04     49.22 o 
  -1  11  12      217.56      183.58     55.51 o 
   0  11  12      122.17       46.50     38.02 o 
   1  11  12      220.06      274.93     54.78 o 
   2  11  12       79.51      117.09     51.87 o 
   3  11  12        2.79       12.18     47.80 o 
  -3  12  12       45.73       86.25     36.48 o 
  -2  12  12      111.23       82.82     47.03 o 
  -1  12  12        9.03        8.30     48.09 o 
   0  12  12       22.61       48.37     34.69 o 
   1  12  12        6.06       12.56     51.40 o 
   2  12  12       95.52       94.11     45.21 o 
   3  12  12       44.57       40.97     40.97 o 
  -1  13  12        4.44       20.79     41.60 o 
   0  13  12       81.75       20.94     30.48 o 
   1  13  12        4.23        5.76     40.48 o 
   1   0  13       15.17      591.19    715.27 o 
   2   0  13        5.44       95.20     95.20 o 
   3   0  13      113.06       98.40     25.76 o 
   4   0  13      180.75      119.75     32.46 o 
   5   0  13        3.76       36.13     34.43 o 
   6   0  13       31.73       68.64     44.00 o 
  -6   1  13        4.82       67.26     52.01 o 
  -5   1  13      108.86      145.85     53.89 o 
  -4   1  13      191.49      248.52     48.95 o 
  -3   1  13       48.21       41.93     37.50 o 
  -2   1  13     1627.66     1599.78     47.40 o 
  -1   1  13     1484.79     1287.21     37.74 o 
   0   1  13      144.09      119.37     15.73 o 
   1   1  13     2274.07     2105.24     45.55 o 
   2   1  13     1692.34     1656.52     47.60 o 
   3   1  13       33.49       16.39     36.26 o 
   4   1  13      217.60      179.35     50.96 o 
   5   1  13      133.61      159.88     52.16 o 
   6   1  13        3.59       34.55     47.18 o 
  -6   2  13       11.13       20.97     48.41 o 
  -5   2  13       17.14       34.86     53.40 o 
  -4   2  13       43.26       30.44     48.24 o 
  -3   2  13      346.85      379.70     40.88 o 
  -2   2  13     2381.83     2370.29     56.86 o 
  -1   2  13      157.58      156.33     26.54 o 
   0   2  13     4656.84     4670.71     43.05 o 
   1   2  13      120.48      126.56     24.70 o 
   2   2  13     2301.64     2289.48     56.58 o 
   3   2  13      261.19      287.38     43.76 o 
   4   2  13       41.96      102.24     48.84 o 
   5   2  13       20.78      103.80     51.62 o 
   6   2  13       15.50       42.19     47.87 o 
  -6   3  13       27.72       24.55     50.63 o 
  -5   3  13      270.57       99.78     58.53 o 
  -4   3  13      132.04      116.09     53.89 o 
  -3   3  13       60.93       37.58     40.74 o 
  -2   3  13      447.05      469.21     41.05 o 
  -1   3  13      264.75      245.15     31.06 o 
   0   3  13     1882.11     2310.20     49.90 o 
   1   3  13      369.04      370.12     33.03 o 
   2   3  13      310.76      281.56     37.66 o 
   3   3  13       63.71       83.62     38.91 o 
   4   3  13      170.91      239.42     50.14 o 
   5   3  13      291.92      123.28     59.06 o 
   6   3  13       23.84       74.08     47.27 o 
  -6   4  13        4.47       35.95     49.80 o 
  -5   4  13        5.09       65.16     54.33 o 
  -4   4  13      103.55       23.26     57.24 o 
  -3   4  13      330.22      391.46     49.11 o 
  -2   4  13     1433.82     1519.52     57.54 o 
  -1   4  13      593.70      589.19     39.63 o 
   0   4  13     4455.16     4404.87     60.87 o 
   1   4  13      586.32      628.07     38.84 o 
   2   4  13     1455.80     1461.83     55.26 o 
   3   4  13      301.81      313.70     45.84 o 
   4   4  13      124.27      143.11     53.51 o 
   5   4  13        5.20       18.28     53.78 o 
   6   4  13        3.83       56.53     47.12 o 
  -6   5  13        6.20       41.09     43.88 o 
  -5   5  13       24.38        3.28     58.89 o 
  -4   5  13      157.88       93.41     56.22 o 
  -3   5  13      179.88      127.68     52.96 o 
  -2   5  13      404.38      479.26     45.80 o 
  -1   5  13      239.04      283.88     39.00 o 
   0   5  13      343.29      392.96     27.04 o 
   1   5  13      342.08      332.84     39.79 o 
   2   5  13      314.46      368.10     44.39 o 
   3   5  13      175.57      134.76     49.78 o 
   4   5  13      107.86      141.67     52.62 o 
   5   5  13       25.38        1.54     53.35 o 
   6   5  13        7.69       10.93     45.06 o 
  -6   6  13        4.73       47.16     38.79 o 
  -5   6  13      125.17       56.15     53.04 o 
  -4   6  13        3.74       53.71     49.66 o 
  -3   6  13      185.06      188.40     52.51 o 
  -2   6  13      869.87      717.08     58.14 o 
  -1   6  13      209.00      177.56     39.68 o 
   0   6  13      393.92      340.56     29.68 o 
   1   6  13      235.83      222.55     39.83 o 
   2   6  13      831.98      984.30     53.04 o 
   3   6  13      105.31       63.04     48.49 o 
   4   6  13        9.41       56.40     56.40 o 
   5   6  13      130.03       45.68     54.69 o 
   6   6  13        5.23       12.06     39.14 o 
  -5   7  13       58.14       18.29     51.86 o 
  -4   7  13       23.94       57.55     50.10 o 
  -3   7  13       74.68      140.18     50.91 o 
  -2   7  13      725.99      810.19     59.26 o 
  -1   7  13     1144.66     1264.63     58.83 o 
   0   7  13       80.96       24.99     29.52 o 
   1   7  13     1131.75     1201.50     58.56 o 
   2   7  13      800.79      849.47     58.52 o 
   3   7  13      108.11       60.54     49.29 o 
   4   7  13       28.63        7.70     53.53 o 
   5   7  13       46.98      116.41     50.60 o 
  -5   8  13       46.47        7.56     43.39 o 
  -4   8  13      117.41       27.07     55.48 o 
  -3   8  13       33.29       58.35     50.72 o 
  -2   8  13       10.38       50.77     50.77 o 
  -1   8  13       44.46       58.36     45.28 o 
   0   8  13       25.23        5.85     52.74 o 
   1   8  13       40.56       39.98     46.12 o 
   2   8  13       23.10       15.94     47.40 o 
   3   8  13        8.56       36.78     50.97 o 
   4   8  13      106.02       24.36     54.09 o 
   5   8  13       40.00       43.49     44.96 o 
  -4   9  13       18.36       16.75     48.08 o 
  -3   9  13       34.89       41.16     50.60 o 
  -2   9  13      184.98      173.76     53.40 o 
  -1   9  13      536.73      491.50     57.46 o 
   0   9  13       98.52       95.91     52.55 o 
   1   9  13      438.24      469.26     55.96 o 
   2   9  13      207.38      210.20     51.22 o 
   3   9  13       24.42        0.00     51.82 o 
   4   9  13       20.07       14.30     50.13 o 
  -4  10  13        5.75       22.22     43.14 o 
  -3  10  13       42.64       10.25     49.85 o 
  -2  10  13       70.91      120.62     53.25 o 
  -1  10  13        5.81       61.26     47.95 o 
   0  10  13      354.94      391.23     80.04 o 
   1  10  13       15.10       13.82     52.02 o 
   2  10  13       74.60      122.83     51.57 o 
   3  10  13       53.31       60.68     51.22 o 
   4  10  13        8.05       45.97     45.97 o 
  -3  11  13       15.75       51.85     43.61 o 
  -2  11  13       82.15       52.09     51.48 o 
  -1  11  13       30.67       19.51     52.47 o 
   0  11  13        5.58       23.25     56.68 o 
   1  11  13       27.99      137.85     49.18 o 
   2  11  13       92.25       59.73     53.87 o 
   3  11  13       17.06       13.31     45.21 o 
  -2  12  13       77.43       21.48     45.64 o 
  -1  12  13       18.50       31.58     46.54 o 
   0  12  13       54.56       70.44     34.65 o 
   1  12  13       19.20       47.32     47.32 o 
   2  12  13       84.65       63.67     44.93 o 
  -1  13  13       43.05       62.65     38.15 o 
   0  13  13       42.37       42.37     28.61 o 
   1  13  13       42.68       47.68     38.95 o 
   0   0  14     2778.84     2731.65     47.90 o 
   1   0  14      725.75      673.89     46.88 o 
   2   0  14      502.73      587.93     78.90 o 
   3   0  14      140.38      127.30     36.14 o 
   4   0  14       10.37       21.00     32.99 o 
   5   0  14        4.66        3.88     48.64 o 
   6   0  14        5.54       23.97     47.89 o 
  -6   1  14       32.24      109.56     51.71 o 
  -5   1  14        2.60        9.05     55.08 o 
  -4   1  14      517.63      553.82     55.55 o 
  -3   1  14      235.42      199.21     42.75 o 
  -2   1  14      391.13      381.83     34.36 o 
  -1   1  14     4967.40     5105.28     67.87 o 
   0   1  14      729.49      632.52     21.45 o 
   1   1  14     5035.22     5133.43     68.25 o 
   2   1  14      471.68      430.82     35.78 o 
   3   1  14      229.68      186.58     41.60 o 
   4   1  14      596.26      566.61     57.38 o 
   5   1  14        0.14        2.82     50.27 o 
   6   1  14       27.01       46.84     46.84 o 
  -6   2  14       10.43       38.69     47.87 o 
  -5   2  14      161.47      119.44     55.12 o 
  -4   2  14       74.82       64.59     49.98 o 
  -3   2  14      605.93      556.23     48.52 o 
  -2   2  14      423.70      337.01     36.42 o 
  -1   2  14      911.29      939.02     37.24 o 
   0   2  14     1018.06     1005.09     25.98 o 
   1   2  14      555.59      575.58     31.59 o 
   2   2  14      553.73      540.95     38.74 o 
   3   2  14      604.82      548.76     48.66 o 
   4   2  14      108.93       45.87     52.62 o 
   5   2  14      148.86      128.54     53.55 o 
   6   2  14       10.68       16.79     47.39 o 
  -6   3  14       37.41       49.34     49.34 o 
  -5   3  14       58.31       49.72     54.97 o 
  -4   3  14       10.79       52.16     52.16 o 
  -3   3  14      170.27       65.96     46.15 o 
  -2   3  14     1319.17     1295.68     51.93 o 
  -1   3  14     2041.20     1934.85     52.78 o 
   0   3  14     3275.09     3525.92    256.14 o 
   1   3  14     1952.89     1856.15     51.64 o 
   2   3  14     1194.41     1053.25     49.08 o 
   3   3  14      122.60       32.22     42.98 o 
   4   3  14       20.28       65.11     49.35 o 
   5   3  14       60.83        3.06     54.50 o 
   6   3  14       44.53       96.81     46.87 o 
  -6   4  14       17.29       27.09     48.83 o 
  -5   4  14       41.07       65.12     57.52 o 
  -4   4  14      532.25      556.22     62.31 o 
  -3   4  14       82.99       12.31     48.54 o 
  -2   4  14     1571.15     1577.73     58.97 o 
  -1   4  14      606.55      627.61     43.75 o 
   0   4  14       37.92       39.65     25.91 o 
   1   4  14      769.87      746.02     41.67 o 
   2   4  14     1434.95     1528.20     53.84 o 
   3   4  14      147.18       95.46     46.64 o 
   4   4  14      583.48      607.21     59.68 o 
   5   4  14       52.55       21.27     56.42 o 
   6   4  14       16.89        1.21     44.18 o 
  -6   5  14       18.73       45.39     44.69 o 
  -5   5  14      116.29       54.74     59.76 o 
  -4   5  14      262.21      407.68     58.40 o 
  -3   5  14      731.62      684.98     60.16 o 
  -2   5  14      828.19      910.22     52.68 o 
  -1   5  14     2386.46     2479.51     63.26 o 
   0   5  14     1214.35     1104.76     91.74 o 
   1   5  14     2164.64     2075.13     60.57 o 
   2   5  14      961.63      941.36     54.57 o 
   3   5  14      811.85      764.72     59.70 o 
   4   5  14      241.73      303.01     52.51 o 
   5   5  14       93.26      102.03     55.52 o 
   6   5  14       17.50       43.11     43.11 o 
  -5   6  14       51.60       51.67     56.18 o 
  -4   6  14      293.12      229.47     60.55 o 
  -3   6  14      494.54      568.40     58.08 o 
  -2   6  14      378.16      437.17     50.86 o 
  -1   6  14     1070.64     1186.89     55.75 o 
   0   6  14      355.51      344.66     30.24 o 
   1   6  14     1076.62     1101.67     52.89 o 
   2   6  14      396.43      482.18     49.21 o 
   3   6  14      411.75      429.16     55.71 o 
   4   6  14      292.33      220.81     56.59 o 
   5   6  14       64.27        4.31     52.96 o 
  -5   7  14       13.50       16.79     49.53 o 
  -4   7  14       16.90       36.16     52.76 o 
  -3   7  14      286.38      262.18     57.40 o 
  -2   7  14      196.76      177.13     50.23 o 
  -1   7  14       60.99       38.06     44.66 o 
   0   7  14       44.21        2.75     68.62 o 
   1   7  14      109.13      123.95     43.60 o 
   2   7  14      159.23      145.86     49.18 o 
   3   7  14      294.44      213.32     56.00 o 
   4   7  14       13.57       83.11     54.51 o 
   5   7  14        9.57       19.26     48.28 o 
  -5   8  14        0.55        3.72     42.64 o 
  -4   8  14       43.86       67.49     50.91 o 
  -3   8  14      103.11      174.97     54.06 o 
  -2   8  14      214.15      210.08     54.96 o 
  -1   8  14      335.57      421.65     51.77 o 
   0   8  14      529.96      582.81     39.56 o 
   1   8  14      348.68      362.75     52.42 o 
   2   8  14      181.42      156.77     54.10 o 
   3   8  14       92.29       35.37     53.34 o 
   4   8  14       58.51       79.60     51.27 o 
   5   8  14        2.73       34.80     45.59 o 
  -4   9  14       20.69       30.37     47.11 o 
  -3   9  14       47.34       55.46     55.46 o 
  -2   9  14      188.68      145.46     54.18 o 
  -1   9  14       89.76       61.35     52.23 o 
   0   9  14      168.94      194.34     36.74 o 
   1   9  14       86.94       38.54     50.52 o 
   2   9  14      162.57       96.02     54.65 o 
   3   9  14       27.33       24.50     54.45 o 
   4   9  14       11.64       23.96     48.78 o 
  -4  10  14       18.40       34.88     41.45 o 
  -3  10  14        8.31       15.72     48.54 o 
  -2  10  14      100.46      138.31     53.34 o 
  -1  10  14       22.11       61.14     48.83 o 
   0  10  14       45.02       54.06     36.08 o 
   1  10  14       26.69       90.93     47.40 o 
   2  10  14      108.94      183.98     53.01 o 
   3  10  14       12.45       51.62     51.62 o 
   4  10  14       13.03       44.49     44.49 o 
  -3  11  14       12.98       22.85     42.89 o 
  -2  11  14       50.19      135.55     47.57 o 
  -1  11  14       94.60       62.30     53.80 o 
   0  11  14      117.21      110.92     38.04 o 
   1  11  14       97.17       44.20     52.13 o 
   2  11  14       53.44       12.82     51.45 o 
   3  11  14        8.25        1.24     45.12 o 
  -2  12  14       49.96       17.22     42.99 o 
  -1  12  14       52.42       61.51     44.70 o 
   0  12  14        9.67       25.27     45.58 o 
   1  12  14       68.22       66.20     45.49 o 
   2  12  14       50.98       80.17     43.31 o 
  -1  13  14       38.00       17.25     37.71 o 
   0  13  14       34.05        1.28     28.23 o 
   1  13  14       30.49       22.25     38.26 o 
   1   0  15      197.02      132.05    142.64 o 
   2   0  15     2860.67     2744.67    119.91 o 
   3   0  15     1024.53      963.46     47.62 o 
   4   0  15      763.64      818.57     41.38 o 
   5   0  15       45.69        1.28     40.78 o 
   6   0  15       38.14       10.42     41.88 o 
  -6   1  15        4.27       64.34     49.79 o 
  -5   1  15      159.77      120.33     55.47 o 
  -4   1  15      187.80      278.88     50.80 o 
  -3   1  15       13.26       11.14     40.58 o 
  -2   1  15      782.20      904.97     42.57 o 
  -1   1  15     2120.52     2092.60     49.99 o 
   0   1  15     4212.78     4069.34     92.90 o 
   1   1  15     2266.44     2186.51     52.60 o 
   2   1  15      656.81      749.35     40.06 o 
   3   1  15        1.48       12.21     38.49 o 
   4   1  15      182.57      228.17     50.18 o 
   5   1  15      134.17       14.04     54.77 o 
   6   1  15        2.70       40.39     46.69 o 
  -6   2  15        5.33        8.85     47.44 o 
  -5   2  15       98.11      160.38     51.45 o 
  -4   2  15      988.46     1081.44     61.23 o 
  -3   2  15      607.88      643.02     48.68 o 
  -2   2  15     1161.77     1235.70     48.80 o 
  -1   2  15     1684.59     1569.10     46.16 o 
   0   2  15     2298.46     2295.76     35.62 o 
   1   2  15     1610.73     1577.04     46.25 o 
   2   2  15     1082.37     1107.36     47.98 o 
   3   2  15      643.16      659.70     49.56 o 
   4   2  15      882.94      957.51     62.18 o 
   5   2  15       96.18       72.91     52.79 o 
   6   2  15        4.55       48.30     48.30 o 
  -6   3  15        4.09       11.70     46.41 o 
  -5   3  15       91.04       20.16     56.26 o 
  -4   3  15       80.42       85.93     52.36 o 
  -3   3  15     1329.59     1383.07     64.72 o 
  -2   3  15      243.19      267.11     38.90 o 
  -1   3  15      459.30      423.98     37.38 o 
   0   3  15     3583.63     3741.85     73.80 o 
   1   3  15      397.63      396.10     34.69 o 
   2   3  15      238.34      232.68     38.52 o 
   3   3  15     1278.22     1292.51     62.03 o 
   4   3  15      111.78      116.28     54.24 o 
   5   3  15       68.46       56.84     54.71 o 
   6   3  15        5.35        5.01     47.66 o 
  -6   4  15        6.98       30.23     46.80 o 
  -5   4  15       48.07       82.62     58.67 o 
  -4   4  15      308.17      305.14     63.83 o 
  -3   4  15       16.52       48.81     50.66 o 
  -2   4  15       95.68      114.70     41.39 o 
  -1   4  15     3134.21     3253.97     70.78 o 
   0   4  15     1070.55     1175.16     53.17 o 
   1   4  15     3174.58     3386.33     67.35 o 
   2   4  15      112.04      103.53     38.33 o 
   3   4  15        5.95        9.26     46.32 o 
   4   4  15      316.30      326.67     59.26 o 
   5   4  15       48.12      131.00     55.11 o 
   6   4  15        4.71       38.73     45.96 o 
  -6   5  15        5.10       11.12     44.59 o 
  -5   5  15       10.43       28.92     55.01 o 
  -4   5  15       54.34        9.85     57.77 o 
  -3   5  15     2295.59     2391.60     81.22 o 
  -2   5  15      721.12      752.18     55.58 o 
  -1   5  15      243.49      236.58     41.97 o 
   0   5  15     1610.03     1771.93     40.46 o 
   1   5  15      121.38      154.66     36.99 o 
   2   5  15      793.60      846.54     53.25 o 
   3   5  15     2426.50     2434.87     81.80 o 
   4   5  15       41.47       33.45     52.46 o 
   5   5  15        5.26       56.53     51.33 o 
   6   5  15        4.31       51.92     40.44 o 
  -5   6  15       27.70       75.76     53.57 o 
  -4   6  15       13.16      133.25     54.90 o 
  -3   6  15      135.89      197.40     55.58 o 
  -2   6  15      410.95      346.14     52.30 o 
  -1   6  15      782.17      755.02     56.97 o 
   0   6  15       67.43       60.56     27.66 o 
   1   6  15      781.98      823.86     53.59 o 
   2   6  15      464.29      509.96     50.93 o 
   3   6  15      189.98      234.75     54.01 o 
   4   6  15       18.97       35.30     52.47 o 
   5   6  15       37.08       90.47     52.40 o 
  -5   7  15       27.63       53.77     48.04 o 
  -4   7  15       88.17      157.82     54.49 o 
  -3   7  15      103.46      115.21     53.55 o 
  -2   7  15      151.45      182.78     49.89 o 
  -1   7  15      165.42      228.76     45.23 o 
   0   7  15     1123.67     1220.99     70.93 o 
   1   7  15      176.77       80.78     46.64 o 
   2   7  15      230.16      240.33     51.04 o 
   3   7  15      132.99       79.80     54.07 o 
   4   7  15       82.39      140.96     53.14 o 
   5   7  15       26.48        6.75     49.00 o 
  -5   8  15       17.79      105.70     40.69 o 
  -4   8  15      144.46      161.43     55.69 o 
  -3   8  15       98.31       60.86     54.16 o 
  -2   8  15      848.90      954.12     63.77 o 
  -1   8  15      361.16      299.25     54.94 o 
   0   8  15      124.69      213.71     41.84 o 
   1   8  15      343.10      358.34     52.52 o 
   2   8  15      877.76      949.13     63.94 o 
   3   8  15       90.54       70.48     54.74 o 
   4   8  15      165.70       72.70     56.31 o 
   5   8  15       20.16       50.60     42.79 o 
  -4   9  15       13.87        2.72     47.89 o 
  -3   9  15       88.05      139.69     51.41 o 
  -2   9  15       87.14      104.54     50.64 o 
  -1   9  15       48.54       13.56     49.46 o 
   0   9  15      439.89      402.55     38.73 o 
   1   9  15       37.02       49.48     49.48 o 
   2   9  15       86.16       21.28     53.27 o 
   3   9  15       75.78       48.56     53.16 o 
   4   9  15       20.90       15.10     48.47 o 
  -4  10  15        0.49        9.33     40.26 o 
  -3  10  15       25.79       17.03     49.60 o 
  -2  10  15      135.05        4.61     52.90 o 
  -1  10  15      102.86      141.60     53.57 o 
   0  10  15       55.30      143.41    110.88 o 
   1  10  15      106.83      126.08     55.41 o 
   2  10  15      133.18      214.83     50.62 o 
   3  10  15       24.86       47.15     49.67 o 
   4  10  15        1.87       43.21     43.21 o 
  -3  11  15       78.70       36.92     42.90 o 
  -2  11  15       43.19       93.83     46.13 o 
  -1  11  15      102.47      119.97     51.35 o 
   0  11  15       12.73        6.05     71.16 o 
   1  11  15      106.54      212.27     49.32 o 
   2  11  15       38.01       74.16     46.62 o 
   3  11  15       69.24      103.59     43.52 o 
  -2  12  15        6.52       17.90     41.26 o 
  -1  12  15       92.29      126.38     44.77 o 
   0  12  15       27.16       43.53     65.60 o 
   1  12  15       91.91       47.53     46.54 o 
   2  12  15        6.57       47.59     41.36 o 
   0  13  15       20.12       42.97     26.26 o 
   0   0  16     5946.61     5391.36    101.55 o 
   1   0  16      167.97       39.76    233.65 o 
   2   0  16      556.63      687.71    295.19 o 
   3   0  16       76.06       17.44     84.33 o 
   4   0  16       90.02       85.53     34.73 o 
   5   0  16      236.86      253.37     38.04 o 
   6   0  16       29.13       32.27     31.22 o 
  -6   1  16       17.63       23.22     47.22 o 
  -5   1  16       75.06       70.66     54.60 o 
  -4   1  16      100.23       74.06     50.73 o 
  -3   1  16      183.80      199.98     42.97 o 
  -2   1  16      628.09      631.52     40.00 o 
  -1   1  16     1207.79     1179.12     45.33 o 
   0   1  16      769.53      831.01     28.33 o 
   1   1  16     1244.21     1177.26     45.55 o 
   2   1  16      920.55      894.21     44.64 o 
   3   1  16      161.65      162.79     43.67 o 
   4   1  16       41.94       48.73     48.73 o 
   5   1  16       86.74       76.31     53.53 o 
   6   1  16       14.89       21.55     46.42 o 
  -6   2  16       58.34       30.81     46.10 o 
  -5   2  16       38.06       18.93     52.43 o 
  -4   2  16       18.29       55.80     46.70 o 
  -3   2  16     1495.46     1445.54     63.65 o 
  -2   2  16       83.99      111.24     35.52 o 
  -1   2  16      901.75      865.83     41.29 o 
   0   2  16      343.06      283.37     22.74 o 
   1   2  16      799.60      763.96     39.96 o 
   2   2  16       94.91       83.93     36.70 o 
   3   2  16     1479.60     1545.27     63.53 o 
   4   2  16       26.97       22.36     51.76 o 
   5   2  16       53.66       43.64     54.50 o 
   6   2  16       64.99       35.26     46.58 o 
  -6   3  16       61.78       21.36     46.85 o 
  -5   3  16        4.14        4.64     54.47 o 
  -4   3  16       13.81      159.01     50.40 o 
  -3   3  16      208.45      210.02     47.22 o 
  -2   3  16      379.03      457.82     43.10 o 
  -1   3  16     2627.16     2779.54     63.84 o 
   0   3  16       53.90       41.41     22.17 o 
   1   3  16     2667.07     2848.23     59.06 o 
   2   3  16      443.64      511.35     44.25 o 
   3   3  16      178.13      198.43     45.87 o 
   4   3  16        7.02       17.48     52.83 o 
   5   3  16        9.74       43.18     53.34 o 
   6   3  16       62.80        2.44     45.36 o 
  -6   4  16        5.96       16.49     46.62 o 
  -5   4  16       12.10       96.41     58.79 o 
  -4   4  16       94.12       16.02     57.80 o 
  -3   4  16      406.57      520.70     54.99 o 
  -2   4  16      455.90      512.69     48.75 o 
  -1   4  16      380.23      346.96     40.65 o 
   0   4  16       95.73       83.26     29.16 o 
   1   4  16      431.40      282.70     39.03 o 
   2   4  16      443.90      434.13     46.83 o 
   3   4  16      368.48      355.98     53.03 o 
   4   4  16      114.84       79.64     53.90 o 
   5   4  16        4.41       59.81     54.96 o 
   6   4  16        7.39       24.52     43.26 o 
  -6   5  16       35.77       45.27     41.92 o 
  -5   5  16       40.40       19.13     58.24 o 
  -4   5  16      386.97      244.52     61.61 o 
  -3   5  16      376.42      369.53     57.17 o 
  -2   5  16      115.51      115.62     46.34 o 
  -1   5  16     1197.89     1403.60     57.36 o 
   0   5  16      107.34      104.88     27.36 o 
   1   5  16     1178.29     1318.33     53.21 o 
   2   5  16       82.58       81.07     43.88 o 
   3   5  16      368.96      321.64     54.42 o 
   4   5  16      350.59      329.28     57.51 o 
   5   5  16       30.71      101.31     52.16 o 
   6   5  16       40.31        2.15     39.79 o 
  -5   6  16       12.03       24.15     53.72 o 
  -4   6  16       72.97       93.55     57.28 o 
  -3   6  16      530.66      450.00     62.85 o 
  -2   6  16       70.64       25.58     48.21 o 
  -1   6  16      748.50      720.73     53.62 o 
   0   6  16      967.80     1057.08     39.25 o 
   1   6  16      837.39      680.65     54.04 o 
   2   6  16      152.12      113.69     48.12 o 
   3   6  16      539.22      605.72     58.21 o 
   4   6  16       88.15      110.88     53.87 o 
   5   6  16       11.89       29.67     50.42 o 
  -5   7  16        7.87       38.15     47.02 o 
  -4   7  16       76.83        0.00     57.97 o 
  -3   7  16      150.08      139.03     54.79 o 
  -2   7  16       28.76       17.79     49.90 o 
  -1   7  16       55.65       31.73     47.92 o 
   0   7  16        1.90       19.95     58.28 o 
   1   7  16       56.93       55.90     46.65 o 
   2   7  16        1.07       28.36     48.24 o 
   3   7  16      132.62       83.28     53.04 o 
   4   7  16       53.33       33.46     55.76 o 
   5   7  16        6.04       64.15     44.75 o 
  -5   8  16       22.93       67.86     40.44 o 
  -4   8  16       16.68       31.13     50.47 o 
  -3   8  16       50.77       39.23     53.18 o 
  -2   8  16       80.22       84.14     52.90 o 
  -1   8  16       39.44       51.09     48.36 o 
   0   8  16     1755.64     1747.27    100.65 o 
   1   8  16       57.36       53.95     48.68 o 
   2   8  16       63.28      169.39     50.21 o 
   3   8  16       51.49       44.36     51.88 o 
   4   8  16       10.87       39.39     50.32 o 
   5   8  16       20.49       78.68     40.51 o 
  -4   9  16       40.20       46.40     46.40 o 
  -3   9  16      112.41        3.01     54.92 o 
  -2   9  16       48.84       57.04     50.66 o 
  -1   9  16       46.29       40.79     49.42 o 
   0   9  16       15.52        3.19     62.31 o 
   1   9  16       19.31       82.79     49.14 o 
   2   9  16       53.35       51.61     51.61 o 
   3   9  16      103.19       40.50     53.56 o 
   4   9  16       39.61      100.61     45.10 o 
  -4  10  16       26.09       14.68     38.87 o 
  -3  10  16       78.35      116.89     49.08 o 
  -2  10  16       55.18       58.28     52.63 o 
  -1  10  16       94.62       68.23     51.53 o 
   0  10  16        6.16        1.72     35.00 o 
   1  10  16      105.14      181.18     51.81 o 
   2  10  16       52.60       37.02     52.25 o 
   3  10  16       86.84      145.08     47.00 o 
   4  10  16       23.33       37.81     40.21 o 
  -3  11  16        6.95        7.15     40.69 o 
  -2  11  16        3.09       17.90     46.20 o 
  -1  11  16      133.52      234.42     51.88 o 
   0  11  16       13.84       66.30     66.30 o 
   1  11  16      144.67       97.42     50.51 o 
   2  11  16        2.80       14.98     46.56 o 
   3  11  16        5.72       27.59     41.38 o 
  -2  12  16       68.05       43.60     41.27 o 
  -1  12  16        4.19        2.56     42.69 o 
   0  12  16       29.04       68.18     31.10 o 
   1  12  16        9.17        6.20     42.46 o 
   2  12  16       72.73       51.21     40.61 o 
   1   0  17      328.70     1271.45    671.93 o 
   2   0  17      489.19      453.28     30.61 o 
   3   0  17      395.53      430.75     34.18 o 
   4   0  17       31.25       12.26     35.76 o 
   5   0  17        5.90        7.59     35.82 o 
   6   0  17        2.89       10.38     29.75 o 
  -6   1  17       43.24       43.46     45.29 o 
  -5   1  17       18.43      107.83     50.98 o 
  -4   1  17        2.94       45.75     50.94 o 
  -3   1  17       36.29       17.95     43.41 o 
  -2   1  17      130.85       85.64     35.51 o 
  -1   1  17     2160.17     2092.20     55.13 o 
   0   1  17     1090.80     1008.52     27.89 o 
   1   1  17     2194.46     2177.91     54.90 o 
   2   1  17      172.40      171.92     36.24 o 
   3   1  17       53.84       43.20     44.67 o 
   4   1  17        1.43        2.75     50.78 o 
   5   1  17       17.11       28.27     51.21 o 
   6   1  17       35.51        3.51     43.17 o 
  -6   2  17       19.52       35.83     43.35 o 
  -5   2  17       32.59       50.77     53.48 o 
  -4   2  17       64.51       23.97     49.95 o 
  -3   2  17      368.31      335.69     50.34 o 
  -2   2  17      920.27      877.32     47.97 o 
  -1   2  17     1813.11     2048.68     55.02 o 
   0   2  17      249.44      269.41     30.78 o 
   1   2  17     1985.01     2082.93     56.70 o 
   2   2  17      869.25      820.91     47.75 o 
   3   2  17      445.06      624.87     47.50 o 
   4   2  17       86.85       29.90     54.42 o 
   5   2  17       33.38       34.78     53.93 o 
   6   2  17       21.76       17.64     44.57 o 
  -6   3  17       24.84       14.53     44.74 o 
  -5   3  17       58.48        2.95     56.76 o 
  -4   3  17      124.50      109.07     54.43 o 
  -3   3  17      129.13      172.44     46.49 o 
  -2   3  17       77.93       11.60     41.28 o 
  -1   3  17      444.49      409.68     36.38 o 
   0   3  17     1035.39     1090.91     33.51 o 
   1   3  17      540.12      491.58     40.57 o 
   2   3  17      107.30       90.71     37.93 o 
   3   3  17       95.44       18.38     49.58 o 
   4   3  17      136.57       89.85     56.56 o 
   5   3  17       75.57       51.66     53.15 o 
   6   3  17       25.82        8.14     44.54 o 
  -6   4  17       11.50      127.29     43.22 o 
  -5   4  17       62.80       60.40     58.29 o 
  -4   4  17       11.90       14.48     56.47 o 
  -3   4  17       26.27       95.28     50.04 o 
  -2   4  17      790.94      812.60     56.97 o 
  -1   4  17      723.80      859.86     49.31 o 
   0   4  17     2930.00     3131.01     48.49 o 
   1   4  17      617.11      570.89     45.39 o 
   2   4  17      605.74      613.44     52.52 o 
   3   4  17       26.59       12.40     49.35 o 
   4   4  17       18.50      119.64     52.69 o 
   5   4  17       64.85        7.45     54.40 o 
   6   4  17       10.16       69.26     40.74 o 
  -5   5  17       11.37       54.95     54.95 o 
  -4   5  17      105.66       48.42     58.86 o 
  -3   5  17      819.60      953.66     67.07 o 
  -2   5  17      409.33      339.29     52.30 o 
  -1   5  17      498.03      517.73     49.16 o 
   0   5  17     1470.41     1337.29     56.38 o 
   1   5  17      359.78      351.78     46.05 o 
   2   5  17      502.34      499.33     49.83 o 
   3   5  17      865.85      893.90     61.35 o 
   4   5  17      124.23      104.73     53.80 o 
   5   5  17       14.28       56.29     51.58 o 
  -5   6  17       60.95       81.95     52.78 o 
  -4   6  17       31.85      160.18     56.26 o 
  -3   6  17      170.65      248.43     54.35 o 
  -2   6  17      726.07      703.73     59.85 o 
  -1   6  17      266.41      300.75     47.05 o 
   0   6  17     1385.54     1403.24     43.81 o 
   1   6  17      257.78      204.97     48.04 o 
   2   6  17      659.94      617.32     56.06 o 
   3   6  17      123.83      122.33     53.04 o 
   4   6  17       12.44       46.15     54.84 o 
   5   6  17       59.51       19.22     50.75 o 
  -5   7  17        3.71      116.06     45.76 o 
  -4   7  17       52.67       83.98     54.23 o 
  -3   7  17      220.27      235.42     57.89 o 
  -2   7  17      335.26      351.05     53.70 o 
  -1   7  17      591.59      705.09     56.61 o 
   0   7  17     1363.89     1392.54     47.77 o 
   1   7  17      502.17      584.79     53.48 o 
   2   7  17      231.57      243.57     53.38 o 
   3   7  17      227.21      211.84     54.98 o 
   4   7  17       50.56       72.32     53.99 o 
   5   7  17        5.19       43.06     43.67 o 
  -5   8  17        3.13        2.25     39.27 o 
  -4   8  17       21.86        7.34     49.40 o 
  -3   8  17       49.40       37.81     53.39 o 
  -2   8  17       67.27       99.04     52.65 o 
  -1   8  17      352.64      391.74     53.83 o 
   0   8  17        1.25       38.87     34.49 o 
   1   8  17      321.63      343.88     54.06 o 
   2   8  17       54.05      144.87     51.59 o 
   3   8  17       30.14        1.60     52.01 o 
   4   8  17       13.29       49.49     49.49 o 
  -4   9  17       13.57       48.43     45.64 o 
  -3   9  17       96.78       72.05     53.47 o 
  -2   9  17       14.14       57.15     51.27 o 
  -1   9  17       95.70       31.94     51.76 o 
   0   9  17       88.86       77.89     34.60 o 
   1   9  17       98.19      134.49     51.48 o 
   2   9  17       12.12       52.91     52.91 o 
   3   9  17      111.11       48.72     53.67 o 
   4   9  17       11.87       50.72     45.71 o 
  -3  10  17       71.97       80.41     47.51 o 
  -2  10  17       61.33       35.42     51.69 o 
  -1  10  17      131.82       55.63     56.15 o 
   0  10  17      252.92      282.41     38.83 o 
   1  10  17      125.27      128.93     52.79 o 
   2  10  17       52.89      141.16     49.11 o 
   3  10  17       60.21       21.64     48.16 o 
  -3  11  17       18.83       63.26     38.25 o 
  -2  11  17       40.27       24.06     45.19 o 
  -1  11  17       46.76      118.31     46.80 o 
   0  11  17       20.73       16.36     34.82 o 
   1  11  17       54.18       20.64     48.44 o 
   2  11  17       34.31       43.57     45.14 o 
   3  11  17       15.58       40.85     40.85 o 
  -2  12  17       44.27       42.88     37.98 o 
  -1  12  17       37.64       69.39     41.51 o 
   0  12  17        2.29       17.93     29.67 o 
   1  12  17       33.55       32.03     41.25 o 
   2  12  17       44.11       33.64     38.94 o 
   0   0  18      341.66      303.13     30.77 o 
   1   0  18     3135.04     2864.79    304.29 o 
   2   0  18       42.24      143.05     36.03 o 
   3   0  18       51.13      175.78    244.43 o 
   4   0  18       31.30        3.11     35.81 o 
   5   0  18       35.83       93.17     37.03 o 
   6   0  18        0.02        4.49     29.18 o 
  -6   1  18        5.69       43.89     42.52 o 
  -5   1  18       90.11       61.89     54.22 o 
  -4   1  18      300.30      375.38     52.98 o 
  -3   1  18      539.50      527.06     52.27 o 
  -2   1  18       44.09       46.01     34.93 o 
  -1   1  18      239.09      204.69     34.60 o 
   0   1  18      579.91      496.58     28.27 o 
   1   1  18      225.01      192.19     35.42 o 
   2   1  18       27.84       18.30     36.17 o 
   3   1  18      461.63      510.82     51.29 o 
   4   1  18      298.47      293.42     52.52 o 
   5   1  18       92.65       25.31     51.75 o 
   6   1  18        5.10       41.55     43.26 o 
  -6   2  18       12.30       13.79     42.44 o 
  -5   2  18      146.77       54.56     53.89 o 
  -4   2  18      850.74      790.07     60.84 o 
  -3   2  18       79.08       92.00     44.63 o 
  -2   2  18      373.33      384.41     43.33 o 
  -1   2  18     2500.46     2606.33     60.38 o 
   0   2  18       29.62       70.79     43.35 o 
   1   2  18     2493.74     2613.38     60.40 o 
   2   2  18      445.08      448.87     44.42 o 
   3   2  18       99.22      158.41     45.35 o 
   4   2  18      727.10      690.76     61.04 o 
   5   2  18      161.00      217.04     52.87 o 
   6   2  18       11.97       50.85     41.23 o 
  -6   3  18       45.93       47.78     42.34 o 
  -5   3  18       44.76        7.57     55.32 o 
  -4   3  18       38.50       68.84     53.92 o 
  -3   3  18      347.15      367.83     52.95 o 
  -2   3  18      695.06      761.65     53.93 o 
  -1   3  18      627.46      575.89     45.07 o 
   0   3  18     1809.82     1748.67     40.49 o 
   1   3  18      610.95      607.72     42.95 o 
   2   3  18      723.21      753.42     54.24 o 
   3   3  18      287.72      347.81     53.65 o 
   4   3  18       35.54       74.46     51.95 o 
   5   3  18       39.02       20.39     53.72 o 
   6   3  18       41.94       25.63     42.48 o 
  -6   4  18        2.13       31.58     42.11 o 
  -5   4  18       29.51       56.18     56.18 o 
  -4   4  18      273.56      371.52     63.80 o 
  -3   4  18       47.03       80.87     52.33 o 
  -2   4  18     1268.29     1369.61     64.18 o 
  -1   4  18      193.76      189.13     41.37 o 
   0   4  18        1.23        1.53     27.12 o 
   1   4  18      156.16      209.09     40.30 o 
   2   4  18     1224.03     1266.43     60.31 o 
   3   4  18       72.15       98.89     50.71 o 
   4   4  18      277.42      358.77     56.43 o 
   5   4  18       27.34       66.87     52.02 o 
   6   4  18        1.10       39.68     39.68 o 
  -5   5  18        9.40       20.24     56.86 o 
  -4   5  18       82.23        3.29     59.05 o 
  -3   5  18       57.10       59.96     54.56 o 
  -2   5  18      952.71      932.71     65.76 o 
  -1   5  18       11.45       12.80     42.75 o 
   0   5  18      403.54      429.05     43.53 o 
   1   5  18       10.93       19.44     40.40 o 
   2   5  18      985.32      948.84     58.69 o 
   3   5  18       34.19       44.10     50.96 o 
   4   5  18       92.64      117.14     53.04 o 
   5   5  18       16.31       25.43     50.42 o 
  -5   6  18       36.35       17.56     53.70 o 
  -4   6  18       78.19       46.39     56.93 o 
  -3   6  18       33.44       45.41     54.71 o 
  -2   6  18       20.69       59.81     48.12 o 
  -1   6  18     1772.27     1611.31     71.42 o 
   0   6  18      108.75      168.69     32.55 o 
   1   6  18     1917.88     1982.08     70.73 o 
   2   6  18       17.11       68.63     44.28 o 
   3   6  18       56.32      158.42     50.67 o 
   4   6  18      109.49       43.01     56.40 o 
   5   6  18       36.13       16.10     51.46 o 
  -5   7  18        8.00      105.37     43.25 o 
  -4   7  18       16.32       67.94     54.35 o 
  -3   7  18      308.41      283.14     58.72 o 
  -2   7  18       37.70      123.39     51.11 o 
  -1   7  18      717.34      710.64     60.35 o 
   0   7  18        0.79       91.40     47.90 o 
   1   7  18      787.06      798.33     60.51 o 
   2   7  18       42.01       36.51     47.80 o 
   3   7  18      308.14      291.97     57.83 o 
   4   7  18        8.83       47.70     53.99 o 
   5   7  18        3.01       56.07     42.74 o 
  -4   8  18        0.05       52.29     48.74 o 
  -3   8  18       95.77       71.00     53.93 o 
  -2   8  18       84.42       29.62     54.05 o 
  -1   8  18      688.45      600.23     61.11 o 
   0   8  18       17.18        6.24     83.01 o 
   1   8  18      722.30      774.69     60.71 o 
   2   8  18       80.09       98.92     48.98 o 
   3   8  18       83.25       28.83     55.41 o 
   4   8  18        0.56       70.00     49.27 o 
  -4   9  18        7.58       12.74     42.44 o 
  -3   9  18       99.75       19.30     53.61 o 
  -2   9  18      198.47      167.81     57.08 o 
  -1   9  18       73.25       35.04     53.87 o 
   0   9  18      149.16      238.54     37.69 o 
   1   9  18       59.78       45.57     51.02 o 
   2   9  18      227.85      297.31     54.82 o 
   3   9  18      132.34      224.73     48.12 o 
   4   9  18       11.33       17.54     44.08 o 
  -3  10  18       45.48       82.50     45.64 o 
  -2  10  18       89.67      137.04     49.47 o 
  -1  10  18       62.23       78.86     50.56 o 
   0  10  18       69.71        6.04     37.25 o 
   1  10  18       72.42       31.74     51.34 o 
   2  10  18       95.43       91.26     50.79 o 
   3  10  18       43.75       14.40     46.81 o 
  -3  11  18        2.35       12.07     37.70 o 
  -2  11  18       60.10       58.39     45.35 o 
  -1  11  18        4.05       88.06     45.09 o 
   0  11  18      197.18      228.13     36.26 o 
   1  11  18        3.00        2.72     46.25 o 
   2  11  18       45.34      118.38     43.64 o 
   3  11  18        1.82       30.58     37.89 o 
  -1  12  18       41.40        5.88     40.52 o 
   0  12  18       35.85       18.04     28.72 o 
   1  12  18       46.40        2.21     40.30 o 
   1   0  19     1259.08     1249.82    359.85 o 
   2   0  19       38.46      295.26    502.31 o 
   3   0  19      880.24      924.14     43.29 o 
   4   0  19      227.93      175.71     38.05 o 
   5   0  19       12.04        2.16     37.55 o 
   6   0  19        1.01       15.95     44.86 o 
  -6   1  19        9.40        3.41     42.86 o 
  -5   1  19      106.35      124.48     53.41 o 
  -4   1  19      231.32      203.19     55.94 o 
  -3   1  19      103.41      113.79     44.25 o 
  -2   1  19      796.89      687.27     49.99 o 
  -1   1  19      822.42      875.29     46.30 o 
   0   1  19     2473.19     2677.07     92.64 o 
   1   1  19      879.30      823.92     46.58 o 
   2   1  19      758.46      891.18     50.23 o 
   3   1  19       84.29       63.54     47.19 o 
   4   1  19      276.16      343.27     51.80 o 
   5   1  19      105.62      106.53     53.66 o 
   6   1  19        8.82       40.75     40.75 o 
  -6   2  19        9.27       13.15     41.92 o 
  -5   2  19       17.61       21.28     52.87 o 
  -4   2  19      308.41      305.07     55.71 o 
  -3   2  19       85.44       66.92     47.06 o 
  -2   2  19      573.89      641.77     47.40 o 
  -1   2  19      106.91      130.21     35.65 o 
   0   2  19      715.98      665.85     30.13 o 
   1   2  19      161.40       89.83     36.15 o 
   2   2  19      704.91      763.13     51.74 o 
   3   2  19      104.05      106.50     48.83 o 
   4   2  19      333.16      377.16     54.74 o 
   5   2  19       17.37       53.07     53.07 o 
   6   2  19       10.27       12.93     40.09 o 
  -6   3  19        3.10        1.12     40.39 o 
  -5   3  19       31.44        0.00     55.15 o 
  -4   3  19      106.65      112.57     56.88 o 
  -3   3  19      146.30      182.71     51.17 o 
  -2   3  19     1636.47     1546.12     64.48 o 
  -1   3  19      259.40      259.52     38.94 o 
   0   3  19        4.27       11.74     25.57 o 
   1   3  19      324.82      267.52     40.81 o 
   2   3  19     1636.56     1533.94     64.30 o 
   3   3  19      186.86       97.17     51.86 o 
   4   3  19       89.70       10.48     57.04 o 
   5   3  19       23.17      148.02     53.35 o 
   6   3  19        4.48       63.52     38.46 o 
  -5   4  19        7.37        9.31     55.20 o 
  -4   4  19      172.79      171.78     58.76 o 
  -3   4  19       68.14       35.18     54.46 o 
  -2   4  19      631.87      705.65     57.74 o 
  -1   4  19      264.04      332.63     43.17 o 
   0   4  19     1694.42     1883.30     43.19 o 
   1   4  19      193.95      171.71     41.68 o 
   2   4  19      586.36      645.10     54.83 o 
   3   4  19       68.73       46.27     51.33 o 
   4   4  19      193.68       85.93     57.53 o 
   5   4  19        7.49       28.50     52.81 o 
  -5   5  19        3.23       73.51     52.32 o 
  -4   5  19      193.93      225.08     60.98 o 
  -3   5  19      151.33      131.96     58.40 o 
  -2   5  19      527.10      592.65     57.64 o 
  -1   5  19      103.59       43.80     46.54 o 
   0   5  19       50.97       12.62     30.74 o 
   1   5  19      141.17      194.05     42.26 o 
   2   5  19      609.88      630.18     57.33 o 
   3   5  19      213.79      138.69     55.47 o 
   4   5  19      213.82      202.02     55.03 o 
   5   5  19        4.58       40.07     50.40 o 
  -5   6  19      145.70       27.13     53.30 o 
  -4   6  19       49.16       91.03     56.37 o 
  -3   6  19      165.49      239.77     56.15 o 
  -2   6  19       38.45       64.32     52.26 o 
  -1   6  19       55.91       66.63     50.54 o 
   0   6  19      850.95      839.09     42.31 o 
   1   6  19       36.79        6.75     46.22 o 
   2   6  19       51.11       47.19     50.51 o 
   3   6  19      127.66      194.89     51.77 o 
   4   6  19       56.34        3.08     55.06 o 
   5   6  19      146.43       97.08     47.79 o 
  -5   7  19        1.83        5.01     44.77 o 
  -4   7  19        5.97        6.19     54.68 o 
  -3   7  19        1.72       54.77     54.77 o 
  -2   7  19      760.25      654.19     64.72 o 
  -1   7  19      340.09      376.59     55.33 o 
   0   7  19       76.48       94.76     35.94 o 
   1   7  19      409.85      450.92     55.48 o 
   2   7  19      759.36      707.04     60.94 o 
   3   7  19        1.50       81.01     50.75 o 
   4   7  19        4.46       10.24     51.82 o 
   5   7  19        4.77       40.61     40.61 o 
  -4   8  19       12.06       61.38     48.38 o 
  -3   8  19       96.49       45.54     55.64 o 
  -2   8  19      221.54      127.48     59.15 o 
  -1   8  19       12.11       18.31     50.11 o 
   0   8  19       15.79        6.68     35.07 o 
   1   8  19       12.24        7.29     49.88 o 
   2   8  19      167.98      193.52     51.91 o 
   3   8  19      118.01       73.48     52.30 o 
   4   8  19       17.97       10.96     48.17 o 
  -4   9  19       72.67       65.33     42.98 o 
  -3   9  19       12.24      111.18     49.02 o 
  -2   9  19       95.01       93.63     55.90 o 
  -1   9  19       79.83       79.24     53.87 o 
   0   9  19       67.73       27.50     35.26 o 
   1   9  19       76.53       26.44     49.52 o 
   2   9  19      123.02       60.56     54.35 o 
   3   9  19       11.36       75.10     47.26 o 
   4   9  19       73.25       61.14     43.66 o 
  -3  10  19       20.65        9.09     44.70 o 
  -2  10  19       65.82        7.19     51.17 o 
  -1  10  19       32.84       35.24     52.23 o 
   0  10  19      150.01      158.40     37.38 o 
   1  10  19       36.16       89.24     49.13 o 
   2  10  19       58.38        2.75     50.72 o 
   3  10  19       17.71       78.47     44.09 o 
  -2  11  19       63.66       50.04     42.73 o 
  -1  11  19       21.05       18.66     46.98 o 
   0  11  19       81.29       64.34     32.85 o 
   1  11  19       23.23       33.45     44.56 o 
   2  11  19       69.47       75.75     43.18 o 
  -1  12  19       23.95       74.39     37.71 o 
   0  12  19       42.33        7.14     30.54 o 
   1  12  19       26.33       14.95     37.12 o 
   0   0  20     2830.66     3041.44     49.94 o 
   1   0  20      232.00       55.63     55.63 o 
   2   0  20      741.83      902.26    133.04 o 
   3   0  20      220.98      159.29     37.26 o 
   4   0  20       98.20      113.71     70.13 o 
   5   0  20       72.17        6.28     37.26 o 
   6   0  20       10.92        1.48     27.54 o 
  -6   1  20       21.78       22.32     39.71 o 
  -5   1  20        4.40       52.54     52.54 o 
  -4   1  20      252.62      232.83     53.89 o 
  -3   1  20      131.23      149.10     47.06 o 
  -2   1  20     1300.95     1210.04     57.67 o 
  -1   1  20      438.96      448.09     40.19 o 
   0   1  20     1573.25     1676.60     40.55 o 
   1   1  20      487.42      495.23     41.68 o 
   2   1  20     1324.23     1256.70     61.44 o 
   3   1  20      189.22      270.36     49.50 o 
   4   1  20      230.29      271.87     52.31 o 
   5   1  20        6.30       76.48     50.94 o 
   6   1  20       23.57       18.54     38.88 o 
  -6   2  20        4.89       38.56     38.56 o 
  -5   2  20        1.99       12.52     49.33 o 
  -4   2  20       75.60       88.86     50.97 o 
  -3   2  20      325.17      361.25     48.70 o 
  -2   2  20      235.29      192.76     45.41 o 
  -1   2  20      376.69      459.40     41.55 o 
   0   2  20     1107.55     1216.40     60.28 o 
   1   2  20      327.86      313.20     41.85 o 
   2   2  20      329.27      421.67     45.08 o 
   3   2  20      406.57      440.96     49.91 o 
   4   2  20       65.11       82.84     53.83 o 
   5   2  20        0.16       28.02     51.77 o 
   6   2  20        4.98       28.66     37.43 o 
  -5   3  20       23.85       35.06     52.81 o 
  -4   3  20      127.20      100.65     55.41 o 
  -3   3  20        1.39        3.01     50.60 o 
  -2   3  20      138.08       97.25     46.30 o 
  -1   3  20      922.02      915.90     52.91 o 
   0   3  20     3237.94     3497.05     53.53 o 
   1   3  20     1084.59     1150.34     55.76 o 
   2   3  20      143.91      118.53     46.58 o 
   3   3  20        2.95       17.02     49.37 o 
   4   3  20      102.16      157.37     52.84 o 
   5   3  20       28.66       19.76     49.99 o 
  -5   4  20       55.44       92.09     52.70 o 
  -4   4  20       31.73       54.13     56.73 o 
  -3   4  20      452.39      516.94     60.17 o 
  -2   4  20      181.56      249.00     51.48 o 
  -1   4  20     1150.93     1197.54     61.25 o 
   0   4  20      190.03      137.62     32.21 o 
   1   4  20     1089.42     1135.10     62.37 o 
   2   4  20      240.90      229.51     51.43 o 
   3   4  20      448.22      482.12     55.98 o 
   4   4  20       48.06       27.70     55.60 o 
   5   4  20       67.28       76.66     49.58 o 
  -5   5  20        9.51       25.30     52.97 o 
  -4   5  20       38.86       20.14     58.63 o 
  -3   5  20      149.49       84.82     57.13 o 
  -2   5  20      143.15      126.06     54.26 o 
  -1   5  20      998.10     1117.15     56.84 o 
   0   5  20      114.87      156.91     33.10 o 
   1   5  20      932.40      869.12     58.04 o 
   2   5  20      111.19       40.80     51.20 o 
   3   5  20      112.28      113.55     53.65 o 
   4   5  20       34.76       73.72     56.13 o 
   5   5  20        5.86       40.17     47.72 o 
  -5   6  20       46.21       41.71     49.79 o 
  -4   6  20       19.02        6.55     59.00 o 
  -3   6  20       21.37       59.02     59.02 o 
  -2   6  20      474.44      476.94     61.06 o 
  -1   6  20      825.07      861.27     60.66 o 
   0   6  20      567.49      557.34     40.18 o 
   1   6  20      772.30      782.22     58.19 o 
   2   6  20      455.52      440.64     56.28 o 
   3   6  20       15.93       27.59     53.05 o 
   4   6  20       18.36       24.11     53.01 o 
   5   6  20       38.75       53.46     45.35 o 
  -5   7  20        4.55       42.45     42.45 o 
  -4   7  20      184.31      203.08     56.59 o 
  -3   7  20      167.37      157.23     57.13 o 
  -2   7  20      307.72      334.34     60.49 o 
  -1   7  20     1037.72      892.50     67.66 o 
   0   7  20        9.83       28.81     34.83 o 
   1   7  20     1003.01      889.53     63.47 o 
   2   7  20      271.51      403.35     55.53 o 
   3   7  20      128.21       82.42     52.44 o 
   4   7  20      164.60      176.39     51.71 o 
   5   7  20        2.08       29.71     38.46 o 
  -4   8  20       42.02       12.57     48.93 o 
  -3   8  20      100.50       26.51     55.27 o 
  -2   8  20      154.93       88.50     57.34 o 
  -1   8  20        0.10       56.92     50.21 o 
   0   8  20      171.34      189.92     36.83 o 
   1   8  20        5.94       29.25     51.56 o 
   2   8  20      160.77      176.83     53.76 o 
   3   8  20      109.44       13.30     55.29 o 
   4   8  20       51.32       65.72     46.63 o 
  -4   9  20       58.91       31.94     39.45 o 
  -3   9  20       26.45        7.19     49.45 o 
  -2   9  20      203.86      164.46     56.24 o 
  -1   9  20      149.78       57.78     52.78 o 
   0   9  20       95.26      145.57     36.10 o 
   1   9  20      138.03      114.77     50.31 o 
   2   9  20      210.57      144.31     53.66 o 
   3   9  20       17.29       12.48     49.11 o 
   4   9  20       55.06       19.31     40.59 o 
  -3  10  20       44.25      138.19     41.12 o 
  -2  10  20       33.45        2.86     48.70 o 
  -1  10  20       31.26       64.99     49.29 o 
   0  10  20       80.51      113.17     46.55 o 
   1  10  20       27.54       16.65     48.01 o 
   2  10  20       32.15       39.28     47.55 o 
   3  10  20       45.22       55.62     43.20 o 
  -2  11  20       32.16       33.65     40.89 o 
  -1  11  20       61.21       63.33     43.49 o 
   0  11  20       28.15       23.44     42.08 o 
   1  11  20       60.86       86.68     43.04 o 
   2  11  20       31.51       12.77     40.81 o 
   0  12  20        1.86        2.25     25.88 o 
   1   0  21      223.37      322.92    315.26 o 
   2   0  21      515.84      523.08     43.36 o 
   3   0  21       18.56       18.13    123.94 o 
   4   0  21       36.27       25.50     38.69 o 
   5   0  21       51.71        6.73     85.53 o 
   6   0  21       51.82       13.32     27.26 o 
  -6   1  21       34.80       13.98     37.76 o 
  -5   1  21        0.40       14.93     49.05 o 
  -4   1  21        9.08       32.72     50.09 o 
  -3   1  21      357.26      403.91     49.69 o 
  -2   1  21      924.93     1011.97     55.83 o 
  -1   1  21        0.32       33.76     35.65 o 
   0   1  21     1860.47     1819.25     43.25 o 
   1   1  21        3.66       11.41     38.38 o 
   2   1  21      929.88     1005.06     56.84 o 
   3   1  21      294.82      275.73     54.84 o 
   4   1  21        7.46       10.34     52.09 o 
   5   1  21        1.27       28.79     50.94 o 
   6   1  21       40.07       21.59     38.30 o 
  -5   2  21       60.59      112.18     49.96 o 
  -4   2  21       52.91       59.90     53.05 o 
  -3   2  21      211.70      231.89     50.81 o 
  -2   2  21      454.93      547.09     50.58 o 
  -1   2  21      433.61      361.79     44.42 o 
   0   2  21       34.16       16.46     40.88 o 
   1   2  21      321.17      322.29     44.33 o 
   2   2  21      421.67      432.46     52.35 o 
   3   2  21      219.93      159.89     52.74 o 
   4   2  21       44.47       11.97     55.59 o 
   5   2  21       51.52       17.97     52.47 o 
  -5   3  21       68.42       21.42     52.81 o 
  -4   3  21      156.33       80.68     58.18 o 
  -3   3  21      539.58      513.06     58.63 o 
  -2   3  21      110.34      173.17     46.27 o 
  -1   3  21      601.53      553.38     50.67 o 
   0   3  21      560.35      565.30     38.76 o 
   1   3  21      572.82      620.69     50.75 o 
   2   3  21      131.93       78.38     48.72 o 
   3   3  21      475.52      434.64     58.87 o 
   4   3  21      156.51      109.48     56.03 o 
   5   3  21       51.32       40.02     49.45 o 
  -5   4  21        7.01        2.98     51.35 o 
  -4   4  21       34.12        3.29     58.22 o 
  -3   4  21      230.53      256.23     58.34 o 
  -2   4  21      167.39      117.54     53.79 o 
  -1   4  21     1519.71     1674.54     64.23 o 
   0   4  21        0.57       19.48     30.91 o 
   1   4  21     1310.43     1368.06     64.31 o 
   2   4  21      180.09      220.50     50.77 o 
   3   4  21      257.44      238.72     58.09 o 
   4   4  21       45.10      121.11     54.23 o 
   5   4  21        9.48       63.54     49.53 o 
  -5   5  21       23.73      147.49     46.01 o 
  -4   5  21      107.13       70.14     60.85 o 
  -3   5  21       18.85      109.02     56.99 o 
  -2   5  21      185.58      115.35     53.28 o 
  -1   5  21       58.71        4.30     49.06 o 
   0   5  21      477.68      507.91     37.21 o 
   1   5  21       26.90       24.40     43.87 o 
   2   5  21      139.22      131.41     50.33 o 
   3   5  21        1.02       30.61     54.07 o 
   4   5  21       97.44       35.06     55.85 o 
   5   5  21       30.83       50.26     44.51 o 
  -5   6  21       20.22       13.37     48.86 o 
  -4   6  21      142.60      119.02     57.75 o 
  -3   6  21       36.84       57.42     57.42 o 
  -2   6  21      268.13      250.34     58.98 o 
  -1   6  21      108.06       91.18     50.44 o 
   0   6  21      460.47      476.55     40.01 o 
   1   6  21      137.64      152.51     49.94 o 
   2   6  21      229.24      203.51     53.45 o 
   3   6  21       29.11        0.00     51.99 o 
   4   6  21      149.31       69.50     53.32 o 
   5   6  21       24.00       42.67     40.69 o 
  -4   7  21       49.25       41.18     54.85 o 
  -3   7  21        7.03       34.36     57.77 o 
  -2   7  21      278.77      322.20     58.00 o 
  -1   7  21       35.95       32.43     51.88 o 
   0   7  21     1892.27     1897.42    142.28 o 
   1   7  21       48.54       55.32     48.44 o 
   2   7  21      288.65      278.63     57.41 o 
   3   7  21        2.30       71.35     51.86 o 
   4   7  21       40.23       34.95     48.82 o 
  -4   8  21       16.96       40.68     48.34 o 
  -3   8  21        2.47        7.83     52.79 o 
  -2   8  21      144.06      110.93     56.49 o 
  -1   8  21       90.00       20.12     55.72 o 
   0   8  21      171.50      285.26     55.39 o 
   1   8  21       71.94       23.39     49.71 o 
   2   8  21      156.36      141.95     52.68 o 
   3   8  21        0.12       53.69     53.69 o 
   4   8  21       17.88       40.47     43.61 o 
  -3   9  21       29.88       18.22     50.05 o 
  -2   9  21       54.63        7.52     54.11 o 
  -1   9  21       13.29        7.63     51.50 o 
   0   9  21      213.42      187.52     43.04 o 
   1   9  21       16.02       34.53     48.83 o 
   2   9  21       47.28       25.73     50.07 o 
   3   9  21       26.02       42.80     47.32 o 
  -3  10  21       50.98       42.93     41.61 o 
  -2  10  21       33.02       39.55     47.45 o 
  -1  10  21      213.32      127.39     52.09 o 
   0  10  21        7.47        5.22     34.57 o 
   1  10  21      232.01      199.57     50.78 o 
   2  10  21       37.54      103.23     43.27 o 
   3  10  21       55.65       55.17     40.95 o 
  -2  11  21       14.43        5.70     40.52 o 
  -1  11  21       51.65        5.02     42.02 o 
   0  11  21       19.37       21.91     30.22 o 
   1  11  21       55.84        3.53     42.60 o 
   2  11  21       15.63       12.15     38.67 o 
   0   0  22     1743.60     1809.47     68.25 o 
   1   0  22     1440.21     1088.52     84.94 o 
   2   0  22      172.58      112.75    512.53 o 
   3   0  22      156.07      612.65    258.15 o 
   4   0  22        2.11       25.70     38.77 o 
   5   0  22        4.61        0.01     36.01 o 
  -5   1  22       56.31       42.06     49.00 o 
  -4   1  22      220.36      217.56     53.72 o 
  -3   1  22      143.23      139.64     50.11 o 
  -2   1  22      248.50      245.36     48.28 o 
  -1   1  22      160.82      176.80     41.82 o 
   0   1  22       25.97       28.75     28.75 o 
   1   1  22      210.02      184.76     46.47 o 
   2   1  22      217.20      219.62     51.63 o 
   3   1  22      150.34      214.33     50.46 o 
   4   1  22      232.63      207.38     57.07 o 
   5   1  22       63.25       28.36     52.19 o 
  -5   2  22        2.31       26.67     47.50 o 
  -4   2  22       13.70       27.85     51.91 o 
  -3   2  22       18.80       61.98     48.24 o 
  -2   2  22        3.73        7.83     44.18 o 
  -1   2  22      489.49      505.66     50.86 o 
   0   2  22        7.37       10.44     28.46 o 
   1   2  22      590.41      766.47     52.90 o 
   2   2  22        1.73       47.87     44.83 o 
   3   2  22       34.22      113.29     51.07 o 
   4   2  22       21.90       34.57     53.59 o 
   5   2  22        5.39       36.43     49.40 o 
  -5   3  22       10.97       50.26     50.26 o 
  -4   3  22       31.65       64.95     54.22 o 
  -3   3  22      667.49      607.78     62.67 o 
  -2   3  22      393.13      363.56     54.22 o 
  -1   3  22      655.34      693.34     53.86 o 
   0   3  22      543.17      603.71     72.94 o 
   1   3  22      821.22      784.90     56.31 o 
   2   3  22      277.68      351.34     53.12 o 
   3   3  22      674.03      673.59     63.71 o 
   4   3  22       27.18        3.06     53.41 o 
   5   3  22       17.91       36.23     50.20 o 
  -5   4  22       29.63       18.43     50.93 o 
  -4   4  22        0.70       57.64     57.64 o 
  -3   4  22      269.83      368.61     56.59 o 
  -2   4  22      135.44      129.75     52.34 o 
  -1   4  22      391.31      468.39     53.76 o 
   0   4  22      551.83      620.08     38.28 o 
   1   4  22      391.82      434.40     53.57 o 
   2   4  22      199.57      196.15     50.43 o 
   3   4  22      292.87      263.86     55.71 o 
   4   4  22        4.96       27.47     54.25 o 
   5   4  22       36.68       20.92     47.99 o 
  -5   5  22       13.08       48.49     48.49 o 
  -4   5  22       11.45       23.05     60.90 o 
  -3   5  22        5.40        3.38     57.05 o 
  -2   5  22       85.89       62.86     56.17 o 
  -1   5  22      226.74      164.40     53.60 o 
   0   5  22      130.64       90.76     34.62 o 
   1   5  22      249.09      212.15     52.51 o 
   2   5  22      121.87      252.55     49.34 o 
   3   5  22        5.19       29.38     53.12 o 
   4   5  22        7.09       87.34     52.77 o 
   5   5  22       12.92       27.13     43.63 o 
  -5   6  22        1.57       46.15     46.15 o 
  -4   6  22       11.74       27.24     57.71 o 
  -3   6  22       52.56       97.39     56.42 o 
  -2   6  22      302.86      323.94     58.03 o 
  -1   6  22       99.09       48.98     53.98 o 
   0   6  22       10.63       33.85     35.54 o 
   1   6  22      114.82       63.66     52.81 o 
   2   6  22      396.80      226.09     58.71 o 
   3   6  22       36.01       37.02     52.04 o 
   4   6  22       12.93       50.80     51.86 o 
   5   6  22        1.21       26.86     40.29 o 
  -4   7  22       41.66       28.18     53.24 o 
  -3   7  22       97.09      207.18     56.60 o 
  -2   7  22      214.87      308.58     56.98 o 
  -1   7  22       74.65       35.98     53.45 o 
   0   7  22       19.55        9.75     37.18 o 
   1   7  22       57.19       80.89     49.61 o 
   2   7  22      192.70      243.52     51.71 o 
   3   7  22      100.14       87.30     52.72 o 
   4   7  22       39.74       59.42     47.24 o 
  -4   8  22       12.40       20.84     46.46 o 
  -3   8  22       80.53      181.59     53.48 o 
  -2   8  22       54.78      217.98     53.22 o 
  -1   8  22      144.60      169.46     53.60 o 
   0   8  22        9.33       15.57     36.04 o 
   1   8  22      135.48      197.96     50.42 o 
   2   8  22       68.82       28.07     53.77 o 
   3   8  22       99.41        2.82     52.27 o 
   4   8  22        8.37        2.36     42.46 o 
  -3   9  22       86.98       42.18     49.23 o 
  -2   9  22       50.49       35.48     53.85 o 
  -1   9  22      123.87      194.82     53.05 o 
   0   9  22       20.10       17.87     36.30 o 
   1   9  22      113.09       45.32     52.26 o 
   2   9  22       44.44       18.19     49.12 o 
   3   9  22       67.15       16.76     44.40 o 
  -3  10  22       43.42       54.40     39.56 o 
  -2  10  22       13.00       11.87     45.53 o 
  -1  10  22       84.70      131.04     48.45 o 
   0  10  22       43.64       18.42     34.87 o 
   1  10  22       85.96       47.11     46.19 o 
   2  10  22       17.18       36.37     43.84 o 
   3  10  22       52.56       40.92     40.92 o 
  -2  11  22       24.59       21.59     38.09 o 
  -1  11  22      100.58       66.45     41.28 o 
   0  11  22       86.55       61.34     29.95 o 
   1  11  22       91.09       32.51     41.70 o 
   1   0  23      649.43      403.09    403.09 o 
   2   0  23      369.15      343.25     40.81 o 
   3   0  23     1017.65     1083.16     85.72 o 
   4   0  23       10.22       19.08     45.28 o 
   5   0  23      105.56       94.18     34.95 o 
  -5   1  23       77.92       73.66     46.44 o 
  -4   1  23       49.15       51.39     51.39 o 
  -3   1  23       47.55       78.75     47.83 o 
  -2   1  23       78.36       17.89     45.86 o 
  -1   1  23     1435.45     1442.06     60.57 o 
   0   1  23       46.61       21.32     52.54 o 
   1   1  23     1519.34     1611.69     65.28 o 
   2   1  23       87.34        4.16     48.90 o 
   3   1  23       46.89       54.04     54.04 o 
   4   1  23       58.71       29.99     54.02 o 
   5   1  23       73.93      108.64     48.23 o 
  -5   2  23       59.64       72.28     46.82 o 
  -4   2  23        7.05       11.64     51.42 o 
  -3   2  23      179.55      149.06     53.92 o 
  -2   2  23       60.87       92.25     46.33 o 
  -1   2  23      492.68      502.73     51.62 o 
   0   2  23     1622.70     1672.56     52.44 o 
   1   2  23      494.25      483.34     55.10 o 
   2   2  23      126.05      134.58     49.33 o 
   3   2  23      127.76      177.26     54.80 o 
   4   2  23        5.50       25.63     52.87 o 
   5   2  23       54.15       74.86     48.09 o 
  -5   3  23       30.74        2.66     48.17 o 
  -4   3  23      117.26      158.27     55.92 o 
  -3   3  23      485.26      489.77     60.60 o 
  -2   3  23     1144.94     1057.43     67.72 o 
  -1   3  23      174.26      163.03     47.24 o 
   0   3  23       62.06       82.24     31.80 o 
   1   3  23      161.19       93.22     49.34 o 
   2   3  23     1199.18     1074.59     66.39 o 
   3   3  23      550.85      405.24     63.33 o 
   4   3  23      153.72      207.65     55.06 o 
   5   3  23       27.60       34.93     46.19 o 
  -5   4  23       19.12       16.37     48.30 o 
  -4   4  23        1.47        1.62     56.91 o 
  -3   4  23       89.30       21.08     58.44 o 
  -2   4  23      111.28      120.52     54.75 o 
  -1   4  23      216.93      241.56     54.92 o 
   0   4  23     1472.59     1556.52     81.03 o 
   1   4  23      208.97      155.51     51.84 o 
   2   4  23      169.39      163.38     53.97 o 
   3   4  23       86.53      135.92     54.60 o 
   4   4  23        0.22      120.87     54.11 o 
   5   4  23       13.79       71.24     44.09 o 
  -5   5  23        3.35       38.42     45.23 o 
  -4   5  23       50.48       53.68     60.18 o 
  -3   5  23       11.48       87.10     55.39 o 
  -2   5  23      560.12      615.52     63.60 o 
  -1   5  23      530.49      594.77     61.44 o 
   0   5  23      239.71      299.69     43.64 o 
   1   5  23      545.80      578.22     58.77 o 
   2   5  23      503.46      440.35     59.92 o 
   3   5  23        3.77       62.23     52.74 o 
   4   5  23       37.58      128.75     52.74 o 
   5   5  23        3.75       43.39     43.39 o 
  -4   6  23       95.95      119.39     58.32 o 
  -3   6  23      147.04      176.02     59.85 o 
  -2   6  23      260.64      185.42     60.04 o 
  -1   6  23       38.22       57.90     51.25 o 
   0   6  23     1043.12     1067.92     46.24 o 
   1   6  23       60.94       38.30     49.99 o 
   2   6  23      247.07      184.59     55.16 o 
   3   6  23      173.27      188.98     56.43 o 
   4   6  23       98.13      174.92     49.81 o 
  -4   7  23       10.26       50.43     50.43 o 
  -3   7  23       40.63       64.69     57.26 o 
  -2   7  23       18.21       76.65     54.56 o 
  -1   7  23      357.56      376.12     60.81 o 
   0   7  23       99.04      225.84     38.75 o 
   1   7  23      365.99      302.96     57.54 o 
   2   7  23       29.07        4.52     52.42 o 
   3   7  23       53.36       84.44     49.63 o 
   4   7  23        5.53        9.04     46.11 o 
  -4   8  23       19.31       16.16     43.66 o 
  -3   8  23      383.64      283.97     58.14 o 
  -2   8  23      127.92       18.89     57.56 o 
  -1   8  23       92.06      152.30     53.52 o 
   0   8  23       83.62      150.94     58.94 o 
   1   8  23       86.77       30.76     51.19 o 
   2   8  23      136.69      169.94     52.04 o 
   3   8  23      358.38      280.89     53.81 o 
   4   8  23       16.08       35.19     41.21 o 
  -3   9  23        6.06       15.79     45.98 o 
  -2   9  23       33.90      179.71     49.16 o 
  -1   9  23      181.95      112.35     53.37 o 
   0   9  23       54.77       23.99     36.78 o 
   1   9  23      179.98      116.81     50.40 o 
   2   9  23       36.76        1.40     49.14 o 
   3   9  23       14.11       11.09     41.81 o 
  -2  10  23       35.01        2.54     45.65 o 
  -1  10  23        8.70       16.08     46.51 o 
   0  10  23      138.68      138.02     33.30 o 
   1  10  23       10.02       69.23     42.92 o 
   2  10  23       38.29      113.86     41.45 o 
  -1  11  23        4.69       15.76     39.08 o 
   0  11  23       26.14        5.68     27.00 o 
   1  11  23        4.07       27.45     36.70 o 
   0   0  24      411.84      398.46     38.16 o 
   1   0  24     1736.30     2084.33    142.44 o 
   2   0  24       86.52       24.36     39.46 o 
   3   0  24       38.90        3.32     42.26 o 
   4   0  24       55.30       54.57     40.65 o 
   5   0  24        0.20        7.88     34.04 o 
  -5   1  24        3.11       20.70     44.94 o 
  -4   1  24        3.07       50.39     50.39 o 
  -3   1  24      493.07      392.16     55.35 o 
  -2   1  24       74.54      220.12     41.10 o 
  -1   1  24      236.21      249.66     48.17 o 
   0   1  24        8.52      117.01     84.67 o 
   1   1  24      199.40      154.87     52.82 o 
   2   1  24       88.34      196.89     46.70 o 
   3   1  24      434.02      395.19     63.14 o 
   4   1  24        3.47        7.57     53.86 o 
   5   1  24        0.74       33.55     47.05 o 
  -5   2  24       16.77       14.88     47.10 o 
  -4   2  24      120.98        2.84     54.67 o 
  -3   2  24       40.87       23.27     51.77 o 
  -2   2  24     1036.37     1084.97     61.77 o 
  -1   2  24     1059.36      896.95     60.56 o 
   0   2  24       58.41       24.42     33.14 o 
   1   2  24     1088.73     1137.55     61.77 o 
   2   2  24      903.86      975.99     65.96 o 
   3   2  24       45.10      108.02     51.99 o 
   4   2  24      121.25      126.30     56.59 o 
   5   2  24       22.50       47.34     47.34 o 
  -5   3  24       21.59       49.88     46.27 o 
  -4   3  24       45.38       45.63     56.61 o 
  -3   3  24      326.51      368.31     58.95 o 
  -2   3  24      366.66      329.88     54.20 o 
  -1   3  24      368.40      370.35     53.66 o 
   0   3  24      403.28      427.12     36.75 o 
   1   3  24      392.59      393.37     52.71 o 
   2   3  24      328.84      335.87     57.75 o 
   3   3  24      375.74      308.24     59.74 o 
   4   3  24       56.18       73.62     53.40 o 
   5   3  24       22.90       29.82     46.34 o 
  -5   4  24       17.80      134.88     43.44 o 
  -4   4  24       52.47       83.86     55.33 o 
  -3   4  24       95.05       84.68     53.82 o 
  -2   4  24      631.19      628.17     61.65 o 
  -1   4  24       24.03        0.00     51.25 o 
   0   4  24      197.09      147.92     35.24 o 
   1   4  24       39.83       58.99     48.70 o 
   2   4  24      512.78      479.82     59.56 o 
   3   4  24       91.98      105.83     52.92 o 
   4   4  24       32.27       10.34     54.11 o 
   5   4  24       16.00        8.37     42.93 o 
  -5   5  24       31.50       23.80     44.62 o 
  -4   5  24        4.37       56.00     56.00 o 
  -3   5  24       89.66      108.82     57.50 o 
  -2   5  24        9.36       14.61     55.44 o 
  -1   5  24      191.63      179.35     57.09 o 
   0   5  24      760.55      852.34     80.74 o 
   1   5  24      198.35      152.13     55.77 o 
   2   5  24        2.87        3.02     51.79 o 
   3   5  24       65.23       18.59     56.15 o 
   4   5  24        1.57       39.03     51.08 o 
   5   5  24       38.76       30.78     39.65 o 
  -4   6  24       49.17       47.31     54.03 o 
  -3   6  24       67.10       93.34     58.72 o 
  -2   6  24       37.65       49.55     55.31 o 
  -1   6  24      609.06      598.93     65.03 o 
   0   6  24       44.38       32.63     38.12 o 
   1   6  24      561.15      644.24     57.78 o 
   2   6  24       71.52      112.20     51.16 o 
   3   6  24       51.22      120.35     54.36 o 
   4   6  24       48.67        4.07     49.26 o 
  -4   7  24       25.03       18.07     49.58 o 
  -3   7  24      141.11       68.46     60.15 o 
  -2   7  24       63.12      109.22     56.88 o 
  -1   7  24      167.96      173.37     57.34 o 
   0   7  24        0.11        2.22     36.94 o 
   1   7  24      157.26      164.19     52.89 o 
   2   7  24       59.45       58.92     52.10 o 
   3   7  24      146.55      159.91     51.97 o 
   4   7  24       28.23       28.42     42.57 o 
  -3   8  24       16.73       36.28     52.25 o 
  -2   8  24       12.20       41.85     53.12 o 
  -1   8  24      303.25      320.25     58.81 o 
   0   8  24       13.64       37.95     37.95 o 
   1   8  24      314.60      247.93     54.45 o 
   2   8  24        7.21       20.22     51.65 o 
   3   8  24       14.86       17.38     48.43 o 
  -3   9  24       42.78       45.96     45.96 o 
  -2   9  24       82.34       43.77     50.74 o 
  -1   9  24       57.11        8.74     52.79 o 
   0   9  24      168.09      180.99     36.16 o 
   1   9  24       72.52       99.12     47.19 o 
   2   9  24       60.51       77.84     47.93 o 
   3   9  24       45.11        3.46     41.38 o 
  -2  10  24       35.96       14.43     43.05 o 
  -1  10  24       14.53       46.70     46.70 o 
   0  10  24        1.62       47.44     59.55 o 
   1  10  24       13.22       43.39     43.39 o 
   2  10  24       54.87       64.62     39.08 o 
  -1  11  24       13.13        7.42     37.09 o 
   0  11  24      104.66      100.66     26.37 o 
   1   0  25        2.26      234.29    100.15 o 
   2   0  25        3.27       86.01    128.78 o 
   3   0  25      111.97      138.38     41.14 o 
   4   0  25      117.28       56.36     62.01 o 
   5   0  25       12.35       14.16     33.39 o 
  -5   1  25       63.53       91.78     41.40 o 
  -4   1  25        0.91       35.92     49.94 o 
  -3   1  25       28.97       36.86     49.84 o 
  -2   1  25      128.54      160.89     51.75 o 
  -1   1  25      302.91      405.69     51.42 o 
   0   1  25      951.51      937.00     42.95 o 
   1   1  25      268.55      347.50     53.81 o 
   2   1  25      195.03      228.59     57.25 o 
   3   1  25       32.57       20.21     56.40 o 
   4   1  25        1.99        0.00     54.60 o 
   5   1  25       58.09       82.22     47.35 o 
  -5   2  25        5.63       20.12     43.09 o 
  -4   2  25       58.89       99.67     51.03 o 
  -3   2  25       25.34       79.13     50.99 o 
  -2   2  25      548.94      543.46     57.39 o 
  -1   2  25      424.44      426.29     54.58 o 
   0   2  25      730.92      710.29     47.89 o 
   1   2  25      275.07      202.24     57.09 o 
   2   2  25      516.35      614.54     62.51 o 
   3   2  25       24.74       29.49     54.81 o 
   4   2  25       75.43       99.99     53.73 o 
   5   2  25        4.90       45.68     45.68 o 
  -5   3  25       26.41       12.10     43.79 o 
  -4   3  25       41.49        1.47     54.37 o 
  -3   3  25        8.26       33.98     54.56 o 
  -2   3  25       57.08       55.57     52.00 o 
  -1   3  25       97.87       35.83     51.79 o 
   0   3  25      141.11      139.41     35.36 o 
   1   3  25      114.40       76.48     51.13 o 
   2   3  25      118.92      154.44     52.68 o 
   3   3  25       14.05       99.67     51.97 o 
   4   3  25       59.21      146.94     50.85 o 
   5   3  25       26.30       45.77     45.77 o 
  -5   4  25       21.26       23.28     44.96 o 
  -4   4  25       21.26       56.22     56.22 o 
  -3   4  25       43.02       22.81     56.04 o 
  -2   4  25       89.23       79.29     55.06 o 
  -1   4  25       94.67       89.30     51.84 o 
   0   4  25      135.77      185.55     36.46 o 
   1   4  25       50.88       11.89     52.45 o 
   2   4  25       61.14       87.78     52.01 o 
   3   4  25       42.61       31.34     55.16 o 
   4   4  25       14.80       37.84     51.68 o 
   5   4  25       19.68       40.87     40.87 o 
  -4   5  25       10.54       55.67     55.67 o 
  -3   5  25       11.94       10.02     58.74 o 
  -2   5  25      144.38      205.48     57.24 o 
  -1   5  25      341.76      383.39     57.78 o 
   0   5  25       68.08       31.35     38.84 o 
   1   5  25      395.19      380.46     56.75 o 
   2   5  25      120.58      111.77     53.22 o 
   3   5  25       26.08      168.86     49.77 o 
   4   5  25       11.52       12.67     50.38 o 
  -4   6  25       34.13        1.44     52.34 o 
  -3   6  25       34.77       92.26     55.25 o 
  -2   6  25       72.86       69.68     56.69 o 
  -1   6  25       20.43       55.52     55.52 o 
   0   6  25       85.30        0.99     77.64 o 
   1   6  25       39.39       30.37     50.68 o 
   2   6  25       56.04       26.22     55.03 o 
   3   6  25       48.19       16.54     52.24 o 
   4   6  25       44.21       10.41     44.03 o 
  -4   7  25       22.49       43.50     46.82 o 
  -3   7  25       22.93       57.58     53.87 o 
  -2   7  25       31.00       16.27     54.30 o 
  -1   7  25       70.98       95.64     53.15 o 
   0   7  25      143.58      131.35     39.23 o 
   1   7  25       32.50       28.48     49.48 o 
   2   7  25       26.73       41.89     53.16 o 
   3   7  25       35.07       21.28     49.40 o 
   4   7  25       24.35       43.21     41.38 o 
  -3   8  25      140.58       96.78     51.33 o 
  -2   8  25       83.12      225.10     51.50 o 
  -1   8  25       88.15       68.94     53.96 o 
   0   8  25       13.04       64.59     36.57 o 
   1   8  25       77.18       47.26     52.50 o 
   2   8  25       88.01      185.90     49.54 o 
   3   8  25      127.20       75.61     45.38 o 
  -3   9  25       10.85        5.94     40.40 o 
  -2   9  25       65.48       77.55     48.14 o 
  -1   9  25       19.77       43.81     49.48 o 
   0   9  25       89.38       35.18    108.38 o 
   1   9  25       16.42       54.04     44.98 o 
   2   9  25       64.58       98.73     44.23 o 
   3   9  25        6.73        9.80     38.30 o 
  -2  10  25       84.75       43.19     40.08 o 
  -1  10  25       29.62       23.33     43.96 o 
   0  10  25      132.68      183.59     43.36 o 
   1  10  25       30.44        1.09     39.81 o 
   2  10  25       70.11       10.63     38.18 o 
   0   0  26     1477.96     1657.11     50.13 o 
   1   0  26       18.34       32.12     38.63 o 
   2   0  26      541.61      569.64    108.76 o 
   3   0  26        6.99       41.09     41.09 o 
   4   0  26       41.84       27.75     42.61 o 
   5   0  26        0.06       32.73     32.73 o 
  -5   1  26        3.12       12.04     39.15 o 
  -4   1  26       51.71       54.22     48.83 o 
  -3   1  26       37.98       63.97     51.39 o 
  -2   1  26      353.47      402.02     54.98 o 
  -1   1  26      112.31      190.65     51.54 o 
   0   1  26        0.89      546.60    628.93 o 
   1   1  26       86.75       84.16     52.16 o 
   2   1  26      303.37      306.05     59.04 o 
   3   1  26       30.26       23.83     56.58 o 
   4   1  26       40.73       63.01     54.61 o 
   5   1  26        3.69       35.84     41.27 o 
  -5   2  26       12.39       22.30     39.55 o 
  -4   2  26       14.31       13.99     51.57 o 
  -3   2  26      125.96       66.26     51.62 o 
  -2   2  26      612.27      545.09     60.92 o 
  -1   2  26     1120.57     1231.26     64.64 o 
   0   2  26      574.81      565.65     41.77 o 
   1   2  26     1134.54     1305.28     70.38 o 
   2   2  26      643.07      749.74     64.81 o 
   3   2  26      114.25       51.66     56.86 o 
   4   2  26       19.05       54.54     51.99 o 
   5   2  26       19.20       23.17     42.77 o 
  -5   3  26        5.82       41.10     41.51 o 
  -4   3  26       16.31      103.39     50.14 o 
  -3   3  26        3.47       17.07     53.30 o 
  -2   3  26       14.23       12.11     51.29 o 
  -1   3  26      392.47      449.70     55.73 o 
   0   3  26        9.71        0.10     35.96 o 
   1   3  26      524.28      525.70     59.48 o 
   2   3  26        5.17       12.45     51.67 o 
   3   3  26        2.55       54.87     54.87 o 
   4   3  26       16.23      110.57     49.21 o 
   5   3  26        5.08       42.24     39.08 o 
  -5   4  26        0.40       53.55     39.57 o 
  -4   4  26       67.32       11.94     55.06 o 
  -3   4  26      260.19      281.73     60.58 o 
  -2   4  26       44.40       97.81     52.64 o 
  -1   4  26      156.52      205.97     55.18 o 
   0   4  26      122.32       75.50     38.84 o 
   1   4  26      151.68      132.37     54.67 o 
   2   4  26       52.46       82.96     52.36 o 
   3   4  26      243.35      273.37     58.95 o 
   4   4  26       59.01       82.31     50.17 o 
  -4   5  26       13.81        2.97     51.47 o 
  -3   5  26       28.60       11.44     56.85 o 
  -2   5  26      106.07      100.75     57.60 o 
  -1   5  26      594.88      608.55     66.57 o 
   0   5  26       68.49       67.61     38.69 o 
   1   5  26      656.56      671.70     61.67 o 
   2   5  26      123.32      148.72     54.30 o 
   3   5  26       25.47       38.39     54.77 o 
   4   5  26       11.34        2.67     48.82 o 
  -4   6  26       13.81       71.70     48.55 o 
  -3   6  26       88.99      104.92     56.93 o 
  -2   6  26      128.37      153.79     58.78 o 
  -1   6  26       14.06       63.17     52.78 o 
   0   6  26      816.55      921.22     48.04 o 
   1   6  26       30.15       27.49     54.23 o 
   2   6  26      103.83      160.03     54.24 o 
   3   6  26       87.80       42.69     53.75 o 
   4   6  26       14.92       45.11     45.11 o 
  -4   7  26       65.73       16.10     44.24 o 
  -3   7  26       55.37        7.61     52.69 o 
  -2   7  26       69.00       49.56     58.67 o 
  -1   7  26        2.35       22.24     53.50 o 
   0   7  26       83.89       76.00     71.10 o 
   1   7  26        3.52       58.00     50.45 o 
   2   7  26      109.18      165.24     53.10 o 
   3   7  26       61.96      113.60     46.73 o 
  -3   8  26       77.98      131.35     46.41 o 
  -2   8  26      132.36      186.65     51.53 o 
  -1   8  26        0.08       36.25     50.55 o 
   0   8  26      688.24      677.67     88.66 o 
   1   8  26        0.21       48.20     48.20 o 
   2   8  26      142.02      158.59     48.73 o 
   3   8  26       65.47       83.98     41.99 o 
  -2   9  26       75.16       22.19     47.74 o 
  -1   9  26      130.93       21.91     49.99 o 
   0   9  26       19.08       59.56     60.63 o 
   1   9  26      127.90       59.70     45.72 o 
   2   9  26       56.05       60.31     42.74 o 
  -1  10  26       51.31        5.84     39.66 o 
   0  10  26       10.80       35.35     28.07 o 
   1  10  26       54.05       19.44     37.89 o 
   1   0  27       25.65       16.93     71.09 o 
   2   0  27      137.05      211.30     89.70 o 
   3   0  27       17.65       54.05     52.25 o 
   4   0  27      161.90      176.28     41.62 o 
   5   0  27       18.84       19.11     30.20 o 
  -5   1  27       26.57       48.17     36.62 o 
  -4   1  27       40.93        0.00     48.52 o 
  -3   1  27      155.92      236.09     52.18 o 
  -2   1  27      178.71      149.38     56.48 o 
  -1   1  27      179.27      356.76     54.73 o 
   0   1  27     1924.61     2044.75     54.79 o 
   1   1  27      140.89       61.45     60.57 o 
   2   1  27      165.56       28.78     64.20 o 
   3   1  27      155.01      115.46     58.99 o 
   4   1  27       42.19       26.63     50.74 o 
   5   1  27       25.21       17.03     39.49 o 
  -5   2  27       13.58        6.22     37.34 o 
  -4   2  27      169.02      210.48     50.40 o 
  -3   2  27        3.73       45.51     47.46 o 
  -2   2  27      458.36      386.59     57.54 o 
  -1   2  27      303.67      307.54     54.79 o 
   0   2  27      373.68      337.94     57.14 o 
   1   2  27      288.78      231.66     60.25 o 
   2   2  27      482.97      690.05     58.85 o 
   3   2  27        9.03       34.81     52.31 o 
   4   2  27      185.71      110.10     55.28 o 
   5   2  27       18.92       17.36     39.80 o 
  -5   3  27        8.04       13.77     37.02 o 
  -4   3  27       13.21       19.71     50.09 o 
  -3   3  27      256.14      220.21     56.63 o 
  -2   3  27       11.21       18.58     52.74 o 
  -1   3  27      159.22      123.81     57.21 o 
   0   3  27      411.53      455.05     41.86 o 
   1   3  27      104.79       55.33     56.18 o 
   2   3  27       19.04       72.61     51.46 o 
   3   3  27      244.12      345.03     57.26 o 
   4   3  27        7.22       52.49     49.72 o 
  -4   4  27       36.54       63.56     49.77 o 
  -3   4  27       23.12       52.90     56.16 o 
  -2   4  27      166.35       88.63     58.08 o 
  -1   4  27      303.51      267.82     57.71 o 
   0   4  27      699.86      736.56     70.59 o 
   1   4  27      280.91      298.40     57.59 o 
   2   4  27      191.01      196.31     54.57 o 
   3   4  27       16.79       24.75     54.38 o 
   4   4  27       28.70       34.22     50.59 o 
  -4   5  27        5.50       51.26     50.71 o 
  -3   5  27       96.15       80.98     59.55 o 
  -2   5  27      130.44      156.95     56.57 o 
  -1   5  27      253.41      255.54     56.99 o 
   0   5  27      195.01      182.03     39.93 o 
   1   5  27      291.50      426.47     52.73 o 
   2   5  27      125.13      219.81     53.52 o 
   3   5  27       87.61       49.78     55.15 o 
   4   5  27        3.49       47.17     47.17 o 
  -4   6  27       12.83       23.87     46.14 o 
  -3   6  27        2.68        6.34     55.11 o 
  -2   6  27      290.05      216.46     63.04 o 
  -1   6  27       12.29       24.35     51.22 o 
   0   6  27       14.43        6.05     37.55 o 
   1   6  27       23.56        7.65     52.86 o 
   2   6  27      271.22      256.45     57.56 o 
   3   6  27        1.86       37.22     47.81 o 
   4   6  27       24.00       32.71     40.14 o 
  -3   7  27       16.18       36.33     51.14 o 
  -2   7  27       75.77       59.63     55.46 o 
  -1   7  27       42.36       99.23     53.06 o 
   0   7  27      155.68      129.86     39.96 o 
   1   7  27       37.23        8.88     51.48 o 
   2   7  27       76.55      112.65     53.49 o 
   3   7  27       10.48       47.26     47.26 o 
  -3   8  27       68.49        3.75     44.63 o 
  -2   8  27      126.63       84.52     50.39 o 
  -1   8  27       59.48       17.72     53.78 o 
   0   8  27       73.98       75.54     35.79 o 
   1   8  27       54.98        1.43     49.02 o 
   2   8  27      131.38      129.01     46.66 o 
   3   8  27       79.57       34.23     40.95 o 
  -2   9  27       19.61        7.35     44.27 o 
  -1   9  27       71.78       98.27     44.60 o 
   0   9  27       35.04        5.27     32.22 o 
   1   9  27       61.25       72.92     42.79 o 
   2   9  27       24.91       26.16     41.34 o 
  -1  10  27       37.01       35.87     37.83 o 
   0  10  27        0.78        7.92     26.72 o 
   1  10  27       38.55        4.01     36.33 o 
   0   0  28       90.24        8.33     39.66 o 
   1   0  28      239.23      174.12     47.68 o 
   2   0  28        0.36      198.10    198.10 o 
   3   0  28       13.30       18.65     41.48 o 
   4   0  28      149.45       42.36     62.84 o 
   5   0  28        0.31       32.92     28.45 o 
  -5   1  28        1.19        0.00     34.93 o 
  -4   1  28       19.07       25.59     45.08 o 
  -3   1  28      205.56      162.44     52.54 o 
  -2   1  28      149.90      164.35     54.79 o 
  -1   1  28      383.23      677.73     60.17 o 
   0   1  28       63.94      681.05    508.77 o 
   1   1  28      410.91      410.15     64.17 o 
   2   1  28      153.31      106.11     63.42 o 
   3   1  28      224.10      282.53     61.30 o 
   4   1  28       13.89       27.57     52.73 o 
  -4   2  28       11.67       35.35     45.16 o 
  -3   2  28       12.04       16.06     52.39 o 
  -2   2  28       10.22       53.64     53.64 o 
  -1   2  28      330.78      303.06     56.13 o 
   0   2  28       21.47       54.27     44.61 o 
   1   2  28      306.70      276.36     59.89 o 
   2   2  28        4.44       57.08     57.08 o 
   3   2  28       25.70      110.64     53.69 o 
   4   2  28       17.43       15.49     50.07 o 
  -4   3  28        1.77        6.81     49.56 o 
  -3   3  28        5.94       12.22     54.41 o 
  -2   3  28      158.60      161.54     55.52 o 
  -1   3  28      307.51      242.87     57.92 o 
   0   3  28       21.49       38.41     38.41 o 
   1   3  28      245.34      264.50     56.45 o 
   2   3  28      178.94      221.04     57.94 o 
   3   3  28        3.26       28.05     55.74 o 
   4   3  28        1.32       19.22     47.86 o 
  -4   4  28       51.09       96.40     48.68 o 
  -3   4  28       29.80        3.10     54.04 o 
  -2   4  28      110.73      106.38     57.36 o 
  -1   4  28       25.50       46.15     55.29 o 
   0   4  28      217.70      262.53     40.60 o 
   1   4  28       42.06       34.76     54.85 o 
   2   4  28      166.94       94.02     58.43 o 
   3   4  28       16.61       58.06     50.25 o 
   4   4  28       45.99       36.61     46.24 o 
  -4   5  28       18.78        1.39     46.21 o 
  -3   5  28       10.23       12.60     54.23 o 
  -2   5  28       56.53       31.07     56.70 o 
  -1   5  28       32.77       40.70     55.32 o 
   0   5  28      101.00      103.00     56.48 o 
   1   5  28       27.39        6.28     54.78 o 
   2   5  28       37.29       43.81     55.43 o 
   3   5  28       12.28       86.84     50.96 o 
   4   5  28       19.90       13.41     44.11 o 
  -4   6  28        7.26       40.78     44.46 o 
  -3   6  28       19.84       56.02     52.52 o 
  -2   6  28       72.37       19.36     58.79 o 
  -1   6  28      163.57      162.81     57.00 o 
   0   6  28      101.12       85.04     39.02 o 
   1   6  28      156.67      116.11     55.59 o 
   2   6  28       58.11      190.98     53.42 o 
   3   6  28       26.85       50.54     50.54 o 
  -3   7  28       21.87       65.00     47.20 o 
  -2   7  28       67.76       28.90     52.61 o 
  -1   7  28        8.05       12.42     54.36 o 
   0   7  28       26.48        6.01     38.27 o 
   1   7  28        2.80       51.19     51.19 o 
   2   7  28       65.79      148.77     49.40 o 
   3   7  28       26.21       45.47     45.47 o 
  -2   8  28       50.12       12.35     47.00 o 
  -1   8  28       48.66       37.07     48.52 o 
   0   8  28        3.10        6.16     63.05 o 
   1   8  28       75.40       62.21     46.25 o 
   2   8  28       45.41       22.67     45.33 o 
  -2   9  28       72.73        3.46     41.69 o 
  -1   9  28      104.90       68.41     41.99 o 
   0   9  28       37.90       57.58     36.40 o 
   1   9  28       99.92      105.82     41.48 o 
   2   9  28       84.37       99.34     37.20 o 
   1   0  29      112.01       70.83     70.83 o 
   2   0  29      245.90      229.83     46.00 o 
   3   0  29       15.91       80.33    117.98 o 
   4   0  29        0.04       38.68     38.68 o 
  -4   1  29       11.37       73.28     42.86 o 
  -3   1  29       19.53       37.70     51.49 o 
  -2   1  29      267.07      278.77     53.75 o 
  -1   1  29      479.72      559.24     62.33 o 
   0   1  29      267.43      328.74     41.60 o 
   1   1  29      474.48      356.60     68.02 o 
   2   1  29      227.41      131.45     63.97 o 
   3   1  29       17.21       61.39     61.39 o 
   4   1  29       10.32       55.07     50.55 o 
  -4   2  29        0.06       82.64     44.63 o 
  -3   2  29       46.89       40.20     51.61 o 
  -2   2  29       22.52      206.00     45.75 o 
  -1   2  29      109.09      138.40     51.39 o 
   0   2  29      349.39      350.42     41.45 o 
   1   2  29       80.63        3.15     58.39 o 
   2   2  29       12.32       58.26     58.26 o 
   3   2  29       50.31       20.46     59.27 o 
   4   2  29        0.15        0.00     50.38 o 
  -4   3  29       52.34       39.96     47.50 o 
  -3   3  29       33.71      126.76     49.43 o 
  -2   3  29      277.42      290.29     55.30 o 
  -1   3  29       10.76       55.46     55.46 o 
   0   3  29      123.44      145.63     40.69 o 
   1   3  29        8.86       48.03     56.99 o 
   2   3  29      230.98      354.79     56.95 o 
   3   3  29       31.63       50.86     56.22 o 
   4   3  29       45.01       49.24     49.24 o 
  -4   4  29       34.57       23.40     45.83 o 
  -3   4  29       20.92       52.05     55.63 o 
  -2   4  29      142.70      184.28     56.41 o 
  -1   4  29       16.61       15.91     54.03 o 
   0   4  29      404.68      420.62     42.64 o 
   1   4  29       11.14       30.25     55.42 o 
   2   4  29      171.04       81.21     58.48 o 
   3   4  29       25.90       44.90     53.57 o 
   4   4  29       37.80       19.79     45.63 o 
  -4   5  29        7.16        8.73     43.52 o 
  -3   5  29       44.13       73.08     53.38 o 
  -2   5  29       46.61        6.45     56.65 o 
  -1   5  29       86.61       22.58     57.32 o 
   0   5  29        7.91       47.00     37.77 o 
   1   5  29       67.23       65.83     54.47 o 
   2   5  29       43.38       20.17     54.34 o 
   3   5  29       39.45       29.90     51.70 o 
   4   5  29        8.21       80.51     40.20 o 
  -3   6  29       38.83        2.82     51.64 o 
  -2   6  29       23.55       12.63     56.51 o 
  -1   6  29       76.59      104.98     55.76 o 
   0   6  29        1.75        9.58     38.83 o 
   1   6  29       70.51       48.26     54.12 o 
   2   6  29       33.92        7.42     53.17 o 
   3   6  29       38.27       34.20     45.81 o 
  -3   7  29       95.98      102.67     44.95 o 
  -2   7  29        4.97        5.87     51.05 o 
  -1   7  29      401.00      368.21     58.44 o 
   0   7  29        0.92        8.06     35.84 o 
   1   7  29      384.80      282.44     55.57 o 
   2   7  29        3.81       37.78     48.27 o 
   3   7  29       89.95       55.93     42.94 o 
  -2   8  29       73.02       62.25     45.16 o 
  -1   8  29       69.29       43.80     48.38 o 
   0   8  29        0.60       11.88     32.46 o 
   1   8  29       80.81       69.83     43.77 o 
   2   8  29       70.27      122.04     43.35 o 
  -1   9  29       67.28       15.17     40.87 o 
   0   9  29       19.34       62.58     28.40 o 
   1   9  29       72.76       15.06     39.65 o 
   0   0  30      267.21      310.94     43.15 o 
   1   0  30      705.63      554.62     56.12 o 
   2   0  30       52.59      257.49    367.70 o 
   3   0  30        9.55       52.35     52.35 o 
   4   0  30       61.80       35.68     37.63 o 
  -4   1  30       11.26        4.64     40.44 o 
  -3   1  30      100.62       45.10     52.75 o 
  -2   1  30       57.65       58.18     52.24 o 
  -1   1  30      106.63      195.44     58.86 o 
   0   1  30        6.71       70.12     70.12 o 
   1   1  30       89.23        5.11     64.30 o 
   2   1  30       73.60       77.58     63.07 o 
   3   1  30      127.70        4.89     61.12 o 
   4   1  30       20.02      125.03     48.35 o 
  -4   2  30       13.64       16.58     42.32 o 
  -3   2  30       26.92       50.53     50.53 o 
  -2   2  30       30.92       37.21     50.97 o 
  -1   2  30      141.37      151.90     53.81 o 
   0   2  30       88.46       76.03     68.92 o 
   1   2  30      116.37       50.86     60.90 o 
   2   2  30       39.52       47.56     58.19 o 
   3   2  30       21.92       12.50     55.84 o 
   4   2  30        6.87       71.45     46.43 o 
  -4   3  30       13.26       23.05     43.22 o 
  -3   3  30       11.67       40.62     50.74 o 
  -2   3  30       76.61       29.19     54.64 o 
  -1   3  30      747.02      792.09     64.24 o 
   0   3  30      484.52      522.55     43.76 o 
   1   3  30      722.91      824.64     68.20 o 
   2   3  30       82.36        1.66     58.94 o 
   3   3  30       16.30       54.81     54.81 o 
   4   3  30        9.11       33.46     45.20 o 
  -4   4  30       66.47       16.93     43.00 o 
  -3   4  30       32.11       92.96     51.03 o 
  -2   4  30      109.08      161.04     53.80 o 
  -1   4  30       33.34       30.37     54.71 o 
   0   4  30       33.85       65.35     38.01 o 
   1   4  30       28.85       46.33     54.81 o 
   2   4  30      145.18      119.94     55.06 o 
   3   4  30       34.92      100.12     49.40 o 
   4   4  30       58.80        4.65     41.29 o 
  -3   5  30        9.74       29.03     50.15 o 
  -2   5  30        0.85        4.73     53.30 o 
  -1   5  30      241.16      209.80     60.28 o 
   0   5  30       98.98       82.27     43.51 o 
   1   5  30      225.95      249.12     58.82 o 
   2   5  30        1.25       55.25     55.25 o 
   3   5  30       13.68       24.54     48.55 o 
  -3   6  30       56.37        4.14     48.04 o 
  -2   6  30        7.71       24.25     53.64 o 
  -1   6  30       78.67       93.42     54.41 o 
   0   6  30       19.80        4.13     43.76 o 
   1   6  30       91.78       54.80     55.27 o 
   2   6  30        4.29       21.31     51.59 o 
   3   6  30       54.72       48.50     45.22 o 
  -3   7  30       36.75       55.37     41.14 o 
  -2   7  30       14.49       65.72     46.88 o 
  -1   7  30       60.39       34.94     50.63 o 
   0   7  30       65.24       18.38     36.62 o 
   1   7  30       47.65       24.59     49.06 o 
   2   7  30       12.81       42.48     44.09 o 
  -2   8  30       61.97       87.00     41.29 o 
  -1   8  30       16.87       27.28     43.03 o 
   0   8  30       67.10       71.32     31.53 o 
   1   8  30       13.98       24.09     43.01 o 
   2   8  30       53.11       49.69     37.81 o 
   0   9  30       74.45       55.27     34.02 o 
   1   0  31       76.84       81.29     46.20 o 
   2   0  31      383.14      282.09     50.18 o 
   3   0  31       44.44       26.41     42.65 o 
   4   0  31       57.95       23.67     35.28 o 
  -4   1  31        6.01       68.46     36.85 o 
  -3   1  31       85.39      114.10     46.65 o 
  -2   1  31      157.42      183.23     54.74 o 
  -1   1  31       62.80       33.10     53.52 o 
   0   1  31      281.23      394.46     41.58 o 
   1   1  31       46.43       55.98     61.16 o 
   2   1  31      129.99      142.18     63.49 o 
   3   1  31      104.15       48.98     60.59 o 
   4   1  31        7.63       48.35     48.35 o 
  -4   2  31       11.47       38.75     39.79 o 
  -3   2  31       69.69        9.51     48.11 o 
  -2   2  31       37.20       78.13     50.24 o 
  -1   2  31      213.13      237.75     56.41 o 
   0   2  31      147.66      163.88     40.03 o 
   1   2  31      315.97      261.33     64.63 o 
   2   2  31       34.51       45.94     59.89 o 
   3   2  31       67.24       10.72     57.04 o 
   4   2  31        5.60        1.26     45.21 o 
  -4   3  31        2.79        8.98     40.24 o 
  -3   3  31       86.99       20.97     51.20 o 
  -2   3  31       44.26       25.82     53.83 o 
  -1   3  31       51.46       49.84     56.62 o 
   0   3  31      316.77      304.02     83.48 o 
   1   3  31       76.69       27.64     58.33 o 
   2   3  31       37.76       55.99     58.12 o 
   3   3  31       80.31       19.02     53.04 o 
   4   3  31        4.58        6.95     41.14 o 
  -3   4  31       30.55       28.11     49.93 o 
  -2   4  31        5.90       38.56     52.85 o 
  -1   4  31      146.94      117.00     58.95 o 
   0   4  31        1.38       64.76     38.84 o 
   1   4  31      195.14      243.50     56.27 o 
   2   4  31        6.73       35.60     53.89 o 
   3   4  31       33.26       62.65     50.01 o 
  -3   5  31       11.98      130.25     44.29 o 
  -2   5  31       38.54       96.19     53.00 o 
  -1   5  31      105.21       65.92     55.13 o 
   0   5  31        4.28       19.57     38.10 o 
   1   5  31       98.35       79.68     54.84 o 
   2   5  31       31.16       31.05     52.35 o 
   3   5  31        6.57       23.27     45.92 o 
  -3   6  31       64.36       19.01     44.78 o 
  -2   6  31       17.57        4.31     49.48 o 
  -1   6  31      117.72       46.73     54.74 o 
   0   6  31        4.34        2.39     37.81 o 
   1   6  31      101.15      129.58     52.63 o 
   2   6  31       23.28       47.71     49.74 o 
   3   6  31       61.61       17.31     42.63 o 
  -2   7  31       31.84       32.86     46.57 o 
  -1   7  31       17.44        5.61     47.92 o 
   0   7  31      234.58      191.71     35.93 o 
   1   7  31       19.50        0.00     45.28 o 
   2   7  31       48.50       42.94     42.94 o 
  -1   8  31       28.95        9.68     42.55 o 
   0   8  31        1.49       17.44     50.81 o 
   1   8  31       33.84       30.40     39.87 o 
   0   0  32      830.41      774.54     48.97 o 
   1   0  32       35.91       50.91     50.91 o 
   2   0  32       34.62       11.86     47.55 o 
   3   0  32       16.71       38.31     41.29 o 
   4   0  32        0.07       34.88     34.88 o 
  -4   1  32       11.53       11.07     34.87 o 
  -3   1  32       50.10       77.90     45.40 o 
  -2   1  32       98.65      127.93     51.24 o 
  -1   1  32       41.27       83.93     52.72 o 
   0   1  32      263.35        4.88     49.89 o 
   1   1  32       28.13        6.81     62.73 o 
   2   1  32       93.79       13.45     64.82 o 
   3   1  32       41.54       24.70     54.70 o 
   4   1  32       20.11       36.33     44.40 o 
  -4   2  32       36.20       30.52     35.80 o 
  -3   2  32      243.94       78.04     50.45 o 
  -2   2  32       34.06       37.62     52.06 o 
  -1   2  32       94.94      183.47     55.30 o 
   0   2  32      163.98      167.19     41.30 o 
   1   2  32       89.33       72.94     60.30 o 
   2   2  32       22.93       35.66     55.55 o 
   3   2  32      219.69      167.62     56.31 o 
   4   2  32       33.22       28.44     41.79 o 
  -3   3  32        0.85        9.32     46.46 o 
  -2   3  32       78.24       84.22     52.82 o 
  -1   3  32      296.98      408.21     56.62 o 
   0   3  32      108.34       56.46     42.50 o 
   1   3  32      263.35      169.82     62.93 o 
   2   3  32       78.38       40.97     56.75 o 
   3   3  32        1.62       54.73     48.53 o 
  -3   4  32       92.48       88.94     46.32 o 
  -2   4  32        9.33        7.45     52.43 o 
  -1   4  32       10.11       21.73     51.95 o 
   0   4  32        2.14        6.73     39.06 o 
   1   4  32        7.06       14.04     55.83 o 
   2   4  32        4.62       10.62     53.12 o 
   3   4  32       92.96      133.31     46.67 o 
  -3   5  32        1.72        3.80     45.41 o 
  -2   5  32       49.69       11.70     51.94 o 
  -1   5  32       14.77       45.70     52.44 o 
   0   5  32       50.32       79.42     50.96 o 
   1   5  32       16.13       23.98     52.20 o 
   2   5  32       51.28       89.39     49.50 o 
   3   5  32        1.62       15.71     40.34 o 
  -2   6  32      130.03       82.26     50.06 o 
  -1   6  32       35.98       20.19     49.84 o 
   0   6  32      111.48      143.83     46.93 o 
   1   6  32       43.90       81.54     48.32 o 
   2   6  32      121.91      121.31     48.28 o 
  -2   7  32      108.89       75.34     42.72 o 
  -1   7  32       18.24        5.25     45.99 o 
   0   7  32       40.53       26.15     32.34 o 
   1   7  32       16.80       59.04     42.79 o 
   2   7  32      110.49       93.06     41.13 o 
   0   8  32      139.71      132.69     29.19 o 
   1   0  33      243.08      122.47     84.20 o 
   2   0  33       14.88       34.02     45.32 o 
   3   0  33        3.35       18.96     39.17 o 
  -3   1  33       30.06       59.42     44.21 o 
  -2   1  33       58.59       84.48     49.30 o 
  -1   1  33       37.50       20.78     51.30 o 
   0   1  33      165.75      248.96     42.47 o 
   1   1  33       82.28       20.56     63.02 o 
   2   1  33       57.88       44.90     62.30 o 
   3   1  33       42.84       60.81     53.54 o 
  -3   2  33       14.89       23.43     42.78 o 
  -2   2  33       39.33       28.07     50.35 o 
  -1   2  33       79.64       38.92     56.88 o 
   0   2  33      368.75      398.40     71.19 o 
   1   2  33       73.42      248.47     58.84 o 
   2   2  33       27.88       70.12     55.37 o 
   3   2  33       20.26       46.34     50.84 o 
  -3   3  33       11.74       31.11     42.32 o 
  -2   3  33       84.40       24.20     52.96 o 
  -1   3  33        4.11       48.26     54.00 o 
   0   3  33       81.03       81.14     43.25 o 
   1   3  33        8.15       58.28     58.28 o 
   2   3  33       67.29       55.13     57.18 o 
   3   3  33        4.87       11.99     46.97 o 
  -3   4  33        4.23       28.35     43.39 o 
  -2   4  33       43.68        2.86     52.53 o 
  -1   4  33       59.86       58.75     51.28 o 
   0   4  33      232.45      240.55     53.28 o 
   1   4  33       75.85       53.62     53.13 o 
   2   4  33       42.39       23.23     50.97 o 
   3   4  33        3.13       82.62     43.60 o 
  -2   5  33       60.27      106.19     48.09 o 
  -1   5  33       22.44       13.22     51.40 o 
   0   5  33       48.98       42.83     36.19 o 
   1   5  33       19.73       12.98     51.74 o 
   2   5  33       51.73       31.03     48.68 o 
  -2   6  33       23.06       57.37     44.71 o 
  -1   6  33       16.65       28.71     47.06 o 
   0   6  33      112.36      107.73     34.58 o 
   1   6  33       19.16       86.49     44.76 o 
   2   6  33       30.24        9.67     44.15 o 
  -1   7  33       41.98       32.81     43.15 o 
   0   7  33       10.98        0.72     36.63 o 
   1   7  33       26.09       19.47     40.52 o 
   0   0  34       60.08       10.86     45.10 o 
   1   0  34      126.09       23.84     49.45 o 
   2   0  34        4.05       46.72     46.72 o 
   3   0  34       10.07       29.27     38.48 o 
  -3   1  34       66.33       26.16     39.72 o 
  -2   1  34       63.60      133.66     47.45 o 
  -1   1  34        9.59       56.05     56.05 o 
   0   1  34        1.47        5.65    162.55 o 
   1   1  34        2.77       63.12     63.12 o 
   2   1  34       75.14       21.19     60.57 o 
   3   1  34       63.02       21.11     51.84 o 
  -3   2  34       51.06       14.96     41.08 o 
  -2   2  34       55.85       10.85     46.04 o 
  -1   2  34      168.28      174.94     56.33 o 
   0   2  34        8.43       13.15    140.08 o 
   1   2  34      160.24       88.91     60.77 o 
   2   2  34       83.67       17.09     54.27 o 
   3   2  34       48.51       92.84     47.97 o 
  -3   3  34        0.05       10.35     39.36 o 
  -2   3  34       18.83       61.15     48.68 o 
  -1   3  34       41.99        8.73     51.12 o 
   0   3  34       62.40       64.09     38.05 o 
   1   3  34       50.43       48.20     54.68 o 
   2   3  34       26.78       54.05     54.05 o 
   3   3  34        0.38       27.23     43.40 o 
  -3   4  34       10.84       14.61     39.58 o 
  -2   4  34       90.63       44.31     49.79 o 
  -1   4  34        6.93       47.70     50.64 o 
   0   4  34        2.76       22.33     37.22 o 
   1   4  34        4.13       52.23     52.23 o 
   2   4  34       82.94      159.97     47.55 o 
  -2   5  34       55.94      106.47     43.74 o 
  -1   5  34       10.95       19.43     49.05 o 
   0   5  34      111.76      110.27     65.86 o 
   1   5  34       11.11       50.30     50.30 o 
   2   5  34       58.74       62.94     45.79 o 
  -1   6  34       65.96       61.23     44.22 o 
   0   6  34       60.82       65.07     32.32 o 
   1   6  34       66.17       50.19     43.19 o 
   0   7  34        6.44        9.63     35.94 o 
   1   0  35       68.88       95.82     65.94 o 
   2   0  35       21.86       11.63     46.57 o 
   3   0  35       28.77       12.69     37.12 o 
  -3   1  35        7.84       49.27     36.59 o 
  -2   1  35       98.15       61.14     45.70 o 
  -1   1  35      140.16       74.74     55.02 o 
   0   1  35        5.22       20.89     38.86 o 
   1   1  35      136.79       60.99     62.01 o 
   2   1  35       99.58        1.56     57.81 o 
   3   1  35        9.29       48.06     48.06 o 
  -3   2  35       22.23       19.99     37.30 o 
  -2   2  35       64.30       15.32     47.45 o 
  -1   2  35      181.66      193.85     52.41 o 
   0   2  35      249.61      230.58     38.38 o 
   1   2  35      177.67      135.00     59.36 o 
   2   2  35       65.74       11.88     55.01 o 
   3   2  35       21.38       25.85     44.90 o 
  -2   3  35       61.38        7.62     45.11 o 
  -1   3  35       26.07       11.13     50.48 o 
   0   3  35       11.60       15.99     36.51 o 
   1   3  35       23.54       37.44     53.69 o 
   2   3  35       52.41       20.84     51.31 o 
  -2   4  35       19.88       11.23     44.08 o 
  -1   4  35       97.39       60.14     47.02 o 
   0   4  35       62.77       17.28     35.37 o 
   1   4  35      104.41       25.25     52.14 o 
   2   4  35       20.54       21.91     46.22 o 
  -2   5  35       27.66       16.36     40.15 o 
  -1   5  35       28.14      129.41     41.63 o 
   0   5  35        1.26       55.08     32.06 o 
   1   5  35       28.92       10.25     44.14 o 
   2   5  35       29.56       98.32     41.33 o 
  -1   6  35       45.47       12.84     42.67 o 
   0   6  35       34.62       97.94     62.39 o 
   1   6  35       46.83        1.12     40.79 o 
   0   0  36       13.79       38.64     38.64 o 
   1   0  36        0.73       42.49     42.49 o 
   2   0  36        0.94       40.64     40.64 o 
  -2   1  36       64.93       42.95     43.07 o 
  -1   1  36      104.74       44.54     52.53 o 
   0   1  36       57.65       25.80     46.34 o 
   1   1  36      103.95       33.36     62.42 o 
   2   1  36       64.72       84.70     54.77 o 
  -2   2  36       11.60        4.74     41.68 o 
  -1   2  36       45.16       62.84     48.91 o 
   0   2  36       81.70       11.31     38.08 o 
   1   2  36       47.95       36.13     54.42 o 
   2   2  36       23.44      104.65     48.18 o 
  -2   3  36        1.73       66.01     41.22 o 
  -1   3  36       37.70       14.47     47.39 o 
   0   3  36       29.96       26.44     34.06 o 
   1   3  36       35.09       92.20     50.70 o 
   2   3  36        1.39       45.45     45.45 o 
  -2   4  36       30.16       15.86     40.36 o 
  -1   4  36       46.19       46.22     46.22 o 
   0   4  36        0.35        1.59     33.60 o 
   1   4  36       47.62       14.48     47.67 o 
   2   4  36       28.94        8.33     42.07 o 
  -1   5  36       69.29       58.09     41.72 o 
   0   5  36        2.01        5.33     44.49 o 
   1   5  36       75.79       22.26     41.31 o 
   1   0  37        7.46       38.35     70.40 o 
   2   0  37        0.90       44.22     53.99 o 
  -2   1  37       20.30       46.25     40.14 o 
  -1   1  37       24.12       27.99     48.37 o 
   0   1  37       26.17       31.26     37.14 o 
   1   1  37       25.53       59.49     59.49 o 
   2   1  37       12.98        6.90     48.89 o 
  -2   2  37        1.85       13.08     38.15 o 
  -1   2  37       22.77       12.55     45.66 o 
   0   2  37        5.69       34.74     34.74 o 
   1   2  37       13.28       48.17     51.13 o 
   2   2  37        5.66       45.72     45.72 o 
  -1   3  37       50.54       45.20     43.25 o 
   0   3  37       27.93       12.82     32.92 o 
   1   3  37       48.24       48.87     46.65 o 
  -1   4  37       55.31       26.76     41.40 o 
   0   4  37        0.28       15.64     30.53 o 
   1   4  37       43.70       50.29     42.54 o 
   0   0  38        7.66       22.50     32.83 o 
   1   0  38       41.27       27.46     85.98 o 
  -1   1  38      108.93       57.55     44.09 o 
   0   1  38        2.52       16.19     32.49 o 
   1   1  38      118.55       27.99     52.59 o 
  -1   2  38        2.88       17.25     41.06 o 
   0   2  38       15.14       42.71     29.86 o 
   1   2  38        8.82       60.20     45.30 o 
  -1   3  38       64.01       39.90     40.59 o 
   0   3  38      179.17      135.72     31.18 o 
   1   3  38       68.21      108.35     42.78 o 
   0   1  39        4.18       14.08     29.29 o 
                                                 
